# Supplementary material for: Interpersonal coordination analysis in bat-and-ball sports under a real game situation: Asymmetric interaction and delayed coupling
Source: PLoS One. 2023 Nov 8;18(11):e0290855. doi: 10.1371/journal.pone.0290855 (PMC10631703; doi:10.1371/journal.pone.0290855)
Supplement: S1 File — (XLSX) [file pone.0290855.s001.xlsx]

## Sheet: Sheet1
	Standard DTW				Standard DTW		Alinged DTW				Cross correlation analysis
	Mean R2 value	Mean distance			Mean R2 value	Mean distance	Mean R2 value	Mean distance			Cross correlation	τ_max
Pitcher1	0.99	0.00196149		Batter1	0.92	0.0111848	0.68	0.0817116		Pair1	0.79	17
Pitcher2	0.99	0.00418116		Batter2	0.93	0.0147981	0.62	0.0909712		Pair2	0.71	17
Pitcher3	0.99	0.00231269		Batter3	0.97	0.0042969	0.77	0.0955903		Pair3	0.71	20
Pitcher4	0.99	0.00247623		Batter4	0.87	0.0247394	0.42	0.216082		Pair4	0.76	13
Pitcher5	0.99	0.00115578		Batter5	0.97	0.00548812	0.76	0.0758614		Pair5	0.77	8
Pitcher6	0.98	0.00521324		Batter6	0.84	0.0201914	0.36	0.121678		Pair6	0.51	16
Pitcher7	0.98	0.0024253		Batter7	0.97	0.0121678	0.71	0.58904		Pair7	0.83	2
Pitcher8	0.97	0.0179005		Batter8	0.84	0.0514327	0.59	0.52074		Pair8	0.8	12
Pitcher9	0.99	0.00235222		Batter9	0.95	0.00367747	0.69	0.0557439		Pair9	0.73	21
Pitcher10	0.98	0.00798567		Batter10	0.94	0.0200714	0.62	0.296288		Pair10	0.84	24
Pitcher11	0.99	0.00302608		Batter11	0.95	0.0252064	0.76	0.121472		Pair11	0.64	15
Pitcher12	0.98	0.00772624		Batter12	0.9	0.0148232	0.52	0.0918555		Pair12	0.57	14
