# Supplementary material for: Interpersonal coordination analysis in bat-and-ball sports under a real game situation: Asymmetric interaction and delayed coupling
Source: PLoS One. 2023 Nov 8;18(11):e0290855. doi: 10.1371/journal.pone.0290855 (PMC10631703; doi:10.1371/journal.pone.0290855)
Supplement: S2 File — (XLSX) [file pone.0290855.s002.xlsx]

## Sheet: Sheet1
Trial_number	1		Trial_number	2		Trial_number	3		Trial_number	4		Trial_number	5		Trial_number	6		Trial_number	7		Trial_number	8		Trial_number	9		Trial_number	10		Trial_number	11		Trial_number	12		Trial_number	13		Trial_number	14
Delay (Frame)	16		Delay (Frame)	14		Delay (Frame)	19		Delay (Frame)	17		Delay (Frame)	19		Delay (Frame)	16		Delay (Frame)	18		Delay (Frame)	15		Delay (Frame)	56		Delay (Frame)	23		Delay (Frame)	20		Delay (Frame)	19		Delay (Frame)	16		Delay (Frame)	19
Pitcher's head velocity	Batter's head velocity		Pitcher's head velocity	Batter's head velocity		Pitcher's head velocity	Batter's head velocity		Pitcher's head velocity	Batter's head velocity		Pitcher's head velocity	Batter's head velocity		Pitcher's head velocity	Batter's head velocity		Pitcher's head velocity	Batter's head velocity		Pitcher's head velocity	Batter's head velocity		Pitcher's head velocity	Batter's head velocity		Pitcher's head velocity	Batter's head velocity		Pitcher's head velocity	Batter's head velocity		Pitcher's head velocity	Batter's head velocity		Pitcher's head velocity	Batter's head velocity		Pitcher's head velocity	Batter's head velocity
-1.85503e-05	6.12124e-09		-6.47955e-07	-0.474375		-7.12798e-06	0.178148		-2.77076e-05	-0.000980694		-5.18101e-06	0.000835453		2.49477e-06	2.82625e-10		1.08258e-06	-8.58677e-10		-7.84288e-06	-9.79867e-10		2.61346e-06	0.0690241		-5.68346e-06	-0.00257709		1.34062e-06	0.000388566		-8.15513e-05	-0.00687279		-3.02327e-05	6.98831e-06		-1.0804e-05	-0.228608
-1.45036e-06	6.97082e-09		-1.51476e-06	-0.492504		-9.10609e-06	0.191495		-3.0956e-05	-0.00209834		-7.0088e-06	0.00228261		2.22185e-06	2.99565e-10		7.31221e-07	-9.33596e-10		-9.339e-06	-1.06149e-09		2.61893e-06	0.0756524		-7.24832e-06	-0.00182621		1.01852e-06	0.000544837		-8.23929e-05	-0.00731142		-3.27266e-05	7.81334e-06		-1.28425e-05	-0.255548
1.91679e-05	7.86156e-09		-2.50993e-06	-0.507025		-1.13035e-05	0.204419		-3.43313e-05	-0.00338405		-9.06591e-06	0.00396374		1.87676e-06	3.15595e-10		3.12876e-07	-1.00897e-09		-1.09648e-05	-1.14267e-09		2.59533e-06	0.0824552		-8.9858e-06	-0.000915354		6.28926e-07	0.00072026		-8.17516e-05	-0.0076951		-3.51349e-05	8.66291e-06		-1.50564e-05	-0.283482
4.36311e-05	8.78481e-09		-3.64195e-06	-0.517119		-1.37272e-05	0.216654		-3.7807e-05	-0.00484897		-1.13622e-05	0.00589564		1.45198e-06	3.3026e-10		-1.78228e-07	-1.08435e-09		-1.27205e-05	-1.22247e-09		2.53836e-06	0.0893823		-1.09013e-05	0.000170649		1.65587e-07	0.000915761		-7.9328e-05	-0.00800451		-3.73984e-05	9.52689e-06		-1.74435e-05	-0.312161
7.22597e-05	9.72966e-09		-4.91889e-06	-0.521886		-1.63821e-05	0.227898		-4.13503e-05	-0.00650364		-1.39056e-05	0.00809419		9.39726e-07	3.43448e-10		-7.47904e-07	-1.15836e-09		-1.46044e-05	-1.29933e-09		2.44344e-06	0.0963738		-1.29985e-05	0.00144712		-3.77837e-07	0.00113216		-7.47956e-05	-0.00821779		-3.9449e-05	1.03929e-05		-1.99989e-05	-0.341278
0.00010536	1.06828e-08		-6.34822e-06	-0.520485		-1.92704e-05	0.237812		-4.49217e-05	-0.00835771		-1.67014e-05	0.010574		3.32055e-07	3.54362e-10		-1.40193e-06	-1.23009e-09		-1.6613e-05	-1.37152e-09		2.3057e-06	0.10336		-1.52793e-05	0.00292935		-1.0077e-06	0.00137013		-6.78017e-05	-0.00831039		-4.12092e-05	1.12463e-05		-2.2714e-05	-0.370467
0.000143218	1.16277e-08		-7.93665e-06	-0.512549		-2.23915e-05	0.246011		-4.84743e-05	-0.0104196		-1.9752e-05	0.0133478		-3.79107e-07	3.62888e-10		-2.14599e-06	-1.29819e-09		-1.87405e-05	-1.43768e-09		2.12e-06	0.11026		-1.77432e-05	0.00463231		-1.73031e-06	0.0016302		-5.79689e-05	-0.00825504		-4.2591e-05	1.20695e-05		-2.55761e-05	-0.399288
0.000186084	1.25445e-08		-9.68982e-06	-0.498462		-2.57412e-05	0.252071		-5.1953e-05	-0.0126964		-2.3056e-05	0.0164261		-1.20187e-06	3.68118e-10		-2.98555e-06	-1.36129e-09		-2.09782e-05	-1.49544e-09		1.88095e-06	0.116982		-2.03867e-05	0.00657048		-2.55179e-06	0.00191268		-4.48977e-05	-0.0080217		-4.34961e-05	1.28421e-05		-2.8568e-05	-0.427232
0.000234167	1.34106e-08		-1.16121e-05	-0.479088		-2.93112e-05	0.255589		-5.52942e-05	-0.0151929		-2.66079e-05	0.0198164		-2.14428e-06	3.69596e-10		-3.92581e-06	-1.41745e-09		-2.33148e-05	-1.54296e-09		1.58291e-06	0.123421		-2.32034e-05	0.00875744		-3.47804e-06	0.00221764		-2.81693e-05	-0.00757758		-4.38152e-05	1.35408e-05		-3.16673e-05	-0.453705
0.000287619	1.41989e-08		-1.37064e-05	-0.455347		-3.30886e-05	0.256392		-5.84248e-05	-0.0179121		-3.03971e-05	0.0235227		-3.21423e-06	3.66867e-10		-4.97153e-06	-1.46508e-09		-2.57354e-05	-1.57763e-09		1.22004e-06	0.129458		-2.6183e-05	0.0112056		-4.51455e-06	0.00254487		-7.35091e-06	-0.00688727		-4.3428e-05	1.41387e-05		-3.4846e-05	-0.478031
0.000346521	1.48783e-08		-1.59736e-05	-0.428087		-3.7055e-05	0.254666		-6.12618e-05	-0.0208539		-3.44069e-05	0.0275445		-4.4193e-06	3.59137e-10		-6.12695e-06	-1.50249e-09		-2.82216e-05	-1.59696e-09		7.86324e-07	0.134962		-2.93112e-05	0.0139257		-5.66631e-06	0.00289383		1.79993e-05	-0.00591283		-4.22029e-05	1.46056e-05		-3.80696e-05	-0.499441
0.000410868	1.5414e-08		-1.84125e-05	-0.398081		-4.11861e-05	0.250827		-6.37119e-05	-0.024015		-3.86144e-05	0.0318764		-5.76666e-06	3.45608e-10		-7.39563e-06	-1.52704e-09		-3.0751e-05	-1.59775e-09		2.75606e-07	0.139787		-3.25689e-05	0.0169266		-6.93762e-06	0.00326362		4.83248e-05	-0.00461405		-3.99971e-05	1.49078e-05		-4.12965e-05	-0.517146
0.000480549	1.57662e-08		-2.10194e-05	-0.366036		-4.54507e-05	0.245311		-6.56706e-05	-0.0273885		-4.2989e-05	0.0365069		-7.26287e-06	3.25599e-10		-8.78028e-06	-1.53659e-09		-3.32965e-05	-1.57718e-09		-3.1835e-07	0.14377		-3.59317e-05	0.0202145		-8.33195e-06	0.00365289		8.40622e-05	-0.00294882		-3.66573e-05	1.50075e-05		-4.44777e-05	-0.53056
0.00055533	1.58913e-08		-2.37875e-05	-0.332594		-4.98103e-05	0.23851		-6.70221e-05	-0.030963		-4.74918e-05	0.0414173		-8.91373e-06	2.98428e-10		-1.02826e-05	-1.52841e-09		-3.58264e-05	-1.53148e-09		-1.00181e-06	0.146734		-3.93694e-05	0.0237925		-9.85177e-06	0.00405984		0.000125631	-0.000873531		-3.202e-05	1.48633e-05		-4.75556e-05	-0.539442
0.000634831	1.57399e-08		-2.67066e-05	-0.29834		-5.42179e-05	0.230771		-6.7639e-05	-0.0347223		-5.20745e-05	0.0465813		-1.07241e-05	2.62958e-10		-1.19032e-05	-1.49976e-09		-3.83037e-05	-1.45724e-09		-1.78098e-06	0.148486		-4.28452e-05	0.0276602		-1.14983e-05	0.00448212		0.000173421	0.00165635		-2.59123e-05	1.44302e-05		-5.0464e-05	-0.54375
0.000718508	1.52587e-08		-2.97631e-05	-0.263806		-5.86175e-05	0.222396		-6.73816e-05	-0.0386444		-5.66783e-05	0.0519634		-1.26975e-05	2.18392e-10		-1.36411e-05	-1.44757e-09		-4.06857e-05	-1.3506e-09		-2.66199e-06	0.148843		-4.63154e-05	0.0318128		-1.32712e-05	0.00491676		0.00022778	0.00468557		-1.81533e-05	1.36589e-05		-5.31269e-05	-0.543409
0.000805623	1.43896e-08		-3.29386e-05	-0.229477		-6.29434e-05	0.213647		-6.60985e-05	-0.0427014		-6.12335e-05	0.057518		-1.48363e-05	1.63936e-10		-1.54938e-05	-1.36856e-09		-4.29238e-05	-1.20735e-09		-3.65071e-06	0.14772		-4.97286e-05	0.0362405		-1.51687e-05	0.00536017		0.000288996	0.00825824		-8.55563e-06	1.24968e-05		-5.54584e-05	-0.538232
0.000895224	1.30697e-08		-3.62103e-05	-0.195795		-6.7119e-05	0.204746		-6.36261e-05	-0.0468581		-6.56579e-05	0.0631883		-1.71409e-05	9.84528e-11		-1.7457e-05	-1.2592e-09		-4.4963e-05	-1.02295e-09		-4.75275e-06	0.145184		-5.30248e-05	0.0409277		-1.71869e-05	0.00580803		0.000357279	0.0124168		3.0724e-06	1.08878e-05		-5.73616e-05	-0.527926
0.000986117	1.12323e-08		-3.95501e-05	-0.163146		-7.10565e-05	0.195874		-5.97889e-05	-0.0510717		-6.98559e-05	0.0689049		-1.96099e-05	2.12594e-11		-1.95243e-05	-1.11618e-09		-4.67414e-05	-7.93193e-10		-5.97327e-06	0.141398		-5.61355e-05	0.0458524		-1.93196e-05	0.00625521		0.000432741	0.0172008		1.69246e-05	8.77249e-06		-5.8729e-05	-0.512192
0.00107684	8.80664e-09		-4.29241e-05	-0.131805		-7.46558e-05	0.187177		-5.44003e-05	-0.0552912		-7.37178e-05	0.0745846		-2.22395e-05	-6.91216e-11		-2.16868e-05	-9.35756e-10		-4.81902e-05	-5.13296e-10		-7.31689e-06	0.136538		-5.89824e-05	0.0509853		-2.15581e-05	0.00669576		0.000515373	0.0226456		3.31935e-05	6.08883e-06		-5.94411e-05	-0.491023
0.00116564	5.71845e-09		-4.62921e-05	-0.101902		-7.7804e-05	0.178764		-4.72631e-05	-0.0594562		-7.71189e-05	0.0801296		-2.50236e-05	-1.73372e-10		-2.3933e-05	-7.1384e-10		-4.92333e-05	-1.78602e-10		-8.78758e-06	0.130763		-6.14773e-05	0.0562885		-2.38911e-05	0.0071228		0.000605021	0.0287806		5.20671e-05	2.77258e-06		-5.93671e-05	-0.464918
0.00125043	1.89129e-09		-4.9607e-05	-0.073466		-8.03744e-05	0.170711		-3.81704e-05	-0.0634965		-7.99184e-05	0.0854254		-2.79527e-05	-2.92289e-10		-2.62487e-05	-4.46221e-10		-4.9787e-05	2.15891e-10		-1.03884e-05	0.124217		-6.35212e-05	0.0617153		-2.63038e-05	0.00752847		0.000701354	0.0356276		7.37247e-05	-1.24202e-06		-5.83641e-05	-0.434675
0.00132878	-2.75293e-09		-5.28144e-05	-0.0464901		-8.22264e-05	0.16306		-2.6907e-05	-0.067331		-8.19588e-05	0.0903407		-3.10143e-05	-4.27235e-10		-2.86161e-05	-1.29148e-10		-4.97599e-05	6.75414e-10		-1.21216e-05	0.11703		-6.50044e-05	0.0672087		-2.87782e-05	0.00790386		0.00080384	0.0431984		9.83313e-05	-6.02132e-06		-5.62775e-05	-0.401102
0.0013979	-8.29311e-09		-5.58521e-05	-0.0209552		-8.3205e-05	0.155823		-1.3251e-05	-0.0708676		-8.30655e-05	0.0947253		-3.41921e-05	-5.78893e-10		-3.10141e-05	2.41585e-10		-4.90527e-05	1.20428e-09		-1.39879e-05	0.109316		-6.58057e-05	0.0727005		-3.12922e-05	0.00823897		0.00091171	0.0514929		0.000126033	-1.16313e-05		-5.29408e-05	-0.364919
0.00145459	-1.48067e-08		-5.86494e-05	0.00316512		-8.31401e-05	0.148981		3.02409e-06	-0.0740017		-8.3046e-05	0.0984096		-3.74657e-05	-7.48173e-10		-3.34176e-05	6.70525e-10		-4.75585e-05	1.80751e-09		-1.5987e-05	0.101179		-6.57922e-05	0.0781107		-3.38195e-05	0.00852265		0.00102392	0.0604964		0.00015695	-1.81361e-05		-4.81767e-05	-0.326767
0.00149523	-2.23687e-08		-6.11267e-05	0.0259007		-8.18465e-05	0.14249		2.21468e-05	-0.0766163		-8.16902e-05	0.101204		-4.08102e-05	-9.35756e-10		-3.57973e-05	1.16142e-09		-4.51628e-05	2.48963e-09		-1.81168e-05	0.0927066		-6.48193e-05	0.083346		-3.63294e-05	0.00874254		0.00113913	0.0701768		0.00019117	-2.55971e-05		-4.17971e-05	-0.287212
0.00151577	-3.10497e-08		-6.31952e-05	0.0472811		-7.91243e-05	0.136274		4.4345e-05	-0.0785812		-7.87699e-05	0.102896		-4.41958e-05	-1.14244e-09		-3.81196e-05	1.71872e-09		-4.17434e-05	3.25485e-09		-2.03735e-05	0.0839786		-6.27309e-05	0.0882993		-3.87861e-05	0.00888503		0.00125565	0.0804816		0.00022874	-3.40706e-05		-3.36046e-05	-0.246757
0.00151172	-4.09134e-08		-6.47564e-05	0.0673317		-7.47585e-05	0.130236		6.98422e-05	-0.0797522		-7.40393e-05	0.103281		-4.75871e-05	-1.36879e-09		-4.03459e-05	2.34604e-09		-3.71714e-05	4.10694e-09		-2.27512e-05	0.0750625		-5.93589e-05	0.0928484		-4.11486e-05	0.00893524		0.0013714	0.0913346		0.000269655	-4.36062e-05		-2.33933e-05	-0.205843
0.00147815	-5.20137e-08		-6.57017e-05	0.0860707		-6.85202e-05	0.124249		9.88538e-05	-0.0799937		-6.72359e-05	0.102238		-5.09432e-05	-1.61515e-09		-4.24323e-05	3.04715e-09		-3.13113e-05	5.04951e-09		-2.52417e-05	0.0660169		-5.45246e-05	0.0968552		-4.33699e-05	0.00887699		0.00148389	0.102632		0.000313854	-5.42448e-05		-1.09512e-05	-0.164867
0.00140965	-6.43921e-08		-6.59122e-05	0.103506		-6.01667e-05	0.118168		0.000131582	-0.0792457		-5.80813e-05	0.0997882		-5.42165e-05	-1.88186e-09		-4.43298e-05	3.82533e-09		-2.40217e-05	6.08509e-09		-2.78341e-05	0.0568917		-4.80382e-05	0.100188		-4.53974e-05	0.00869282		0.00159017	0.114241		0.000361205	-6.60156e-05		3.93874e-06	-0.12418
0.0013004	-7.8075e-08		-6.52588e-05	0.11963		-4.94434e-05	0.111843		0.000168212	-0.0775686		-4.62826e-05	0.0960391		-5.73531e-05	-2.16903e-09		-4.59833e-05	4.68367e-09		-1.51566e-05	7.21559e-09		-3.05149e-05	0.0477295		-3.97006e-05	0.102786		-4.7172e-05	0.00836394		0.00168678	0.125993		0.000411493	-7.8934e-05		2.1495e-05	-0.0841021
0.00114416	-9.30685e-08		-6.36017e-05	0.134422		-3.60847e-05	0.105197		0.000208903	-0.0750984		-3.15349e-05	0.0911033		-6.02916e-05	-2.4761e-09		-4.73322e-05	5.62466e-09		-4.56623e-06	8.44193e-09		-3.32673e-05	0.0385663		-2.93043e-05	0.104708		-4.86278e-05	0.00787034		0.00176975	0.13768		0.000464413	-9.2998e-05		4.19354e-05	-0.0449285
0.000934295	-1.09355e-07		-6.07912e-05	0.147839		-1.98163e-05	0.0982668		0.000253785	-0.0719799		-1.35233e-05	0.0850728		-6.29633e-05	-2.80284e-09		-4.83092e-05	6.64977e-09		7.9013e-06	9.76388e-09		-3.60709e-05	0.0294329		-1.66345e-05	0.106081		-4.96923e-05	0.00719077		0.00183453	0.149054		0.00051955	-0.000108185		6.54729e-05	-0.00693651
0.000663851	-1.26891e-07		-5.66672e-05	0.159819		-3.57827e-07	0.0911628		0.000302951	-0.0683441		8.07358e-06	0.07802		-6.52914e-05	-3.14822e-09		-4.8841e-05	7.76026e-09		2.23986e-05	1.11798e-08		-3.89019e-05	0.0203557		-1.47179e-06	0.107038		-5.02856e-05	0.00630283		0.00187599	0.159819		0.000576372	-0.00012445		9.23117e-05	0.0296053
0.000325594	-1.45596e-07		-5.10601e-05	0.170276		2.25747e-05	0.0839992		0.000356445	-0.0643095		3.35794e-05	0.0699992		-6.71908e-05	-3.51088e-09		-4.88476e-05	8.95614e-09		3.90767e-05	1.26869e-08		-4.17321e-05	0.0113576		1.64064e-05	0.107691		-5.03209e-05	0.00518312		0.00188838	0.169632		0.000634211	-0.000141716		0.000122643	0.0644299
-8.78962e-05	-1.65356e-07		-4.37915e-05	0.179099		4.92649e-05	0.0768739		0.00041426	-0.0599821		6.3316e-05	0.0610475		-6.85679e-05	-3.88923e-09		-4.82426e-05	1.02364e-08		5.80832e-05	1.42801e-08		-4.45291e-05	0.0024594		3.72224e-05	0.108136		-4.97038e-05	0.0038073		0.00186532	0.178092		0.000692253	-0.000159879		0.000156638	0.0972646
-0.000584127	-1.86009e-07		-3.4675e-05	0.186148		7.99919e-05	0.0698696		0.000476321	-0.0554566		9.75972e-05	0.0511871		-6.93203e-05	-4.28133e-09		-4.69329e-05	1.15988e-08		7.95592e-05	1.59524e-08		-4.72556e-05	-0.00631946		6.11955e-05	0.108447		-4.83326e-05	0.00215031		0.00179983	0.184745		0.000749517	-0.000178794		0.000194444	0.127824
-0.00117056	-2.07347e-07		-2.35174e-05	0.191258		0.000115026	0.063055		0.000542482	-0.0508167		0.000136723	0.0404271		-6.93363e-05	-4.68458e-09		-4.48189e-05	1.30399e-08		0.000103636	1.76948e-08		-4.98695e-05	-0.0149598		8.85379e-05	0.108678		-4.60985e-05	0.000186526		0.00168427	0.189077		0.000804848	-0.000198277		0.000236176	0.155803
-0.00185449	-2.29103e-07		-1.01199e-05	0.194231		0.000154621	0.0564858		0.000612507	-0.0461363		0.00018097	0.0287655		-6.84954e-05	-5.09579e-09		-4.17949e-05	1.45545e-08		0.000130434	1.94956e-08		-5.23231e-05	-0.0234419		0.000119451	0.108867		-4.28856e-05	-0.00210994		0.00151045	0.190595		0.000856894	-0.000218098		0.00028191	0.180871
-0.00264282	-2.5095e-07		5.71955e-06	0.194882		0.000199011	0.0502066		0.000686064	-0.0414801		0.000230588	0.0161916		-6.6668e-05	-5.51097e-09		-3.7749e-05	1.61358e-08		0.000160054	2.13406e-08		-5.45635e-05	-0.031744		0.000154118	0.109028		-3.85713e-05	-0.00476498		0.00126959	0.189079		0.0009041	-0.000237975		0.000331673	0.202668
-0.00354189	-2.72491e-07		2.42046e-05	0.193152		0.000248402	0.0442515		0.000762713	-0.0369046		0.000285784	0.00268871		-6.37152e-05	-5.92559e-09		-3.25638e-05	1.77749e-08		0.000192579	2.32122e-08		-5.65314e-05	-0.0398421		0.000192704	0.109159		-3.3027e-05	-0.00780418		0.000952436	0.184749		0.000944689	-0.000257569		0.000385436	0.220795
-0.00455724	-2.93257e-07		4.55376e-05	0.18919		0.00030296	0.0386454		0.000841886	-0.0324587		0.000346715	-0.0117635		-5.94897e-05	-6.33474e-09		-2.6117e-05	1.94607e-08		0.000228066	2.50895e-08		-5.81616e-05	-0.0477084		0.000235342	0.109237		-2.61181e-05	-0.0112524		0.000549305	0.178097		0.000976651	-0.000276483		0.000443102	0.234891
-0.00569333	-3.12692e-07		6.99171e-05	0.183274		0.000362811	0.0334053		0.000922882	-0.0281849		0.000413476	-0.0271856		-5.38358e-05	-6.73219e-09		-1.82818e-05	2.11797e-08		0.000266539	2.69481e-08		-5.93826e-05	-0.0553107		0.000282133	0.109219		-1.77057e-05	-0.0151332		5.02177e-05	0.169639		0.000997737	-0.00029425		0.000504498	0.24485
-0.00695324	-3.30159e-07		9.75339e-05	0.175694		0.000428019	0.028541		0.00100485	-0.0241195		0.000486085	-0.0435956		-4.65898e-05	-7.11111e-09		-8.92813e-06	2.29159e-08		0.000307989	2.87595e-08		-6.01163e-05	-0.0626113		0.000333134	0.109044		-7.64704e-06	-0.0194687		-0.000554973	0.159828		0.00100544	-0.000310334		0.000569358	0.250974
-0.00833831	-3.44921e-07		0.000128568	0.166707		0.000498587	0.0240562		0.00108676	-0.0202941		0.000564472	-0.0610056		-3.75814e-05	-7.46411e-09		2.07664e-06	2.46504e-08		0.000352364	3.04912e-08		-6.02778e-05	-0.0695664		0.000388352	0.108629		4.20324e-06	-0.0242786		-0.00127642	0.149064		0.000997019	-0.000324123		0.000637319	0.253816
-0.00984779	-3.56147e-07		0.000163182	0.156544		0.000574436	0.0199494		0.00116741	-0.0167357		0.000648458	-0.0794181		-2.66339e-05	-7.78221e-09		1.48661e-05	2.6361e-08		0.000399562	3.21057e-08		-5.97756e-05	-0.0761251		0.000447731	0.107873		1.79914e-05	-0.0295797		-0.00212405	0.137692		0.000969447	-0.000334926		0.0007079	0.253953
-0.0114784	-3.62903e-07		0.00020152	0.145411		0.000655397	0.0162146		0.00124542	-0.0134677		0.000737743	-0.0988221		-1.3566e-05	-8.05585e-09		2.95735e-05	2.80224e-08		0.000449427	3.35614e-08		-5.85113e-05	-0.0822287		0.000511149	0.106657		3.38628e-05	-0.0353853		-0.00310737	0.126006		0.00091946	-0.000341968		0.000780492	0.251914
-0.013224	-3.64147e-07		0.000243698	0.133488		0.000741197	0.0128424		0.00131918	-0.0105104		0.000831884	-0.119189		1.80712e-06	-8.27447e-09		4.63298e-05	2.96058e-08		0.000501739	3.48108e-08		-5.63799e-05	-0.0878098		0.000578399	0.104838		5.19603e-05	-0.0417042		-0.00423514	0.114255		0.000843546	-0.000344388		0.000854345	0.248176
-0.0150748	-3.5873e-07		0.000289801	0.12093		0.000831443	0.00982015		0.00138685	-0.00788182		0.00093028	-0.14047		1.96719e-05	-8.42613e-09		6.52621e-05	3.10781e-08		0.000556208	3.58019e-08		-5.32698e-05	-0.092806		0.000649186	0.102259		7.24213e-05	-0.0485402		-0.00551504	0.102647		0.000737957	-0.00034124		0.00092855	0.243165
-0.0170171	-3.45396e-07		0.000339873	0.107873		0.000925606	0.00713291		0.00144637	-0.00559789		0.00103215	-0.162589		4.02142e-05	-8.4982e-09		8.64909e-05	3.24028e-08		0.000612464	3.6477e-08		-4.9063e-05	-0.0972015		0.000723107	0.0987644		9.53758e-05	-0.0558908		-0.00695333	0.0913498		0.000598733	-0.000331486		0.00100203	0.237258
-0.0190329	-3.22781e-07		0.000393915	0.0944348		0.00102301	0.00476396		0.00149543	-0.00367319		0.0011365	-0.185439		6.36175e-05	-8.4766e-09		0.000110128	3.35391e-08		0.00067005	3.67728e-08		-4.36357e-05	-0.101055		0.000799645	0.0942693		0.000120943	-0.0637462		-0.00855436	0.0804969		0.000421726	-0.000314005		0.00107351	0.230782
-0.0210987	-2.89421e-07		0.000451869	0.0807133		0.00112279	0.00269524		0.00153146	-0.00212122		0.00124212	-0.208879		9.00593e-05	-8.34655e-09		0.000136272	3.44415e-08		0.000728413	3.662e-08		-3.68585e-05	-0.10447		0.000878151	0.0888073		0.000149227	-0.0720887		-0.0103202	0.0701917		0.000202641	-0.000287588		0.00114153	0.224018
-0.0231857	-2.43756e-07		0.000513618	0.0667932		0.00122393	0.000907776		0.00155162	-0.000954801		0.00134757	-0.232726		0.000119709	-8.09166e-09		0.000165009	3.50605e-08		0.000786892	3.59441e-08		-2.85972e-05	-0.107553		0.000957833	0.0824844		0.000180315	-0.080891		-0.0122498	0.0605104		-6.2921e-05	-0.00025095		0.00120441	0.2172
-0.0252584	-1.8414e-07		0.000578971	0.0527458		0.00132519	-0.000617899		0.00155278	-0.000186348		0.0014511	-0.256754		0.000152723	-7.69478e-09		0.000196405	3.53414e-08		0.000844714	3.46646e-08		-1.87136e-05	-0.110399		0.00103774	0.0754133		0.000214272	-0.0901153		-0.014339	0.0515055		-0.000379404	-0.00020273		0.00126024	0.210518
-0.0272746	-1.08857e-07		0.000647655	0.0386319		0.00142509	-0.00190145		0.00153157	0.000171946		0.00155071	-0.280685		0.000189243	-7.1376e-09		0.000230502	3.52254e-08		0.000900983	3.26954e-08		-7.0661e-06	-0.113091		0.00111675	0.0676919		0.000251137	-0.0997118		-0.0165791	0.0432089		-0.000751232	-0.000141505		0.00130685	0.204115
-0.0291845	-1.61397e-08		0.000719304	0.0245037		0.00152195	-0.00296246		0.00148432	0.000107953		0.00164406	-0.304185		0.000229389	-6.40091e-09		0.000267319	3.46482e-08		0.000954668	2.99449e-08		6.4886e-06	-0.1157		0.00119356	0.0594046		0.000290915	-0.109618		-0.0189569	0.0356354		-0.00118272	-6.58032e-05		0.00134185	0.198095
-0.0309301	9.58113e-08		0.00079345	0.0104077		0.00161379	-0.00382016		0.00140708	-0.000390448		0.00172848	-0.32686		0.000273257	-5.46424e-09		0.00030684	3.35415e-08		0.0010046	2.63163e-08		2.20947e-05	-0.118283		0.00126665	0.0506238		0.000333577	-0.119755		-0.0214535	0.028785		-0.00167799	2.58842e-05		0.00136257	0.192521
-0.0324448	2.28797e-07		0.00086951	-0.00361399		0.00169838	-0.00449329		0.00129565	-0.00133536		0.00180095	-0.348249		0.000320912	-4.30668e-09		0.000349015	3.1832e-08		0.00104945	2.17088e-08		3.98954e-05	-0.120883		0.00133431	0.0414111		0.000379048	-0.130031		-0.0240434	0.0226456		-0.00224084	0.00013508		0.00136607	0.187413
-0.0336526	3.84585e-07		0.000946774	-0.0175206		0.00177319	-0.00499991		0.00114558	-0.00273877		0.00185807	-0.367822		0.000372381	-2.9064e-09		0.000393751	2.94418e-08		0.00108775	1.60169e-08		6.00314e-05	-0.123534		0.00139458	0.0318191		0.000427208	-0.140333		-0.0266942	0.0171955		-0.00287463	0.000263297		0.00134915	0.182756
-0.034468	5.64873e-07		0.00102439	-0.0312709		0.00183538	-0.00535725		0.000952187	-0.00461238		0.00189605	-0.385052		0.000427651	-1.24123e-09		0.000440909	2.62891e-08		0.00111785	9.13178e-09		8.26387e-05	-0.12625		0.00144528	0.0218932		0.000477878	-0.150533		-0.0293653	0.0124052		-0.00358215	0.000412014		0.00130833	0.178494
-0.0347953	7.71239e-07		0.00110137	-0.0448209		0.00188179	-0.00558167		0.000710581	-0.00696738		0.0019107	-0.399662		0.000486658	7.1168e-10		0.000490296	2.22877e-08		0.00113793	9.42578e-10		0.000107846	-0.129038		0.00148396	0.0116728		0.000530816	-0.160477		-0.0320072	0.00823922		-0.00436541	0.000582635		0.00123986	0.174537
-0.0345287	1.00509e-06		0.00117655	-0.0581216		0.00190893	-0.00568857		0.000415711	-0.00981407		0.00189744	-0.411777		0.000549282	2.97496e-09		0.000541658	1.73486e-08		0.00114601	-8.66282e-09		0.000135774	-0.131885		0.00150793	0.00119358		0.000585712	-0.169995		-0.0345604	0.00465795		-0.00522552	0.000776458		0.00113972	0.170758
-0.0335521	1.26759e-06		0.00124858	-0.0711169		0.00191296	-0.00569232		6.24054e-05	-0.0131615		0.00185124	-0.421761		0.000615339	5.57156e-09		0.000594677	1.1379e-08		0.00113993	-1.97972e-08		0.000166529	-0.134766		0.00151423	-0.0095109		0.000642178	-0.17889		-0.0369548	0.00161889		-0.00616243	0.000994627		0.00100367	0.166994
-0.0317391	1.55961e-06		0.00131594	-0.0837416		0.0018897	-0.0056063		-0.000354581	-0.0170167		0.00176669	-0.429972		0.000684569	8.52378e-09		0.00064896	4.28452e-09		0.00111733	-3.25714e-08		0.000200204	-0.13764		0.00149962	-0.0204073		0.000699737	-0.186939		-0.0391089	-0.00092215		-0.00717475	0.00123808		0.000827232	0.163074
-0.0289532	1.88162e-06		0.00137692	-0.0959191		0.00183464	-0.00544282		-0.000840498	-0.0213847		0.00163798	-0.436675		0.000756635	1.18532e-08		0.000704034	-4.03099e-09		0.00107569	-4.7093e-08		0.00023687	-0.140454		0.0014606	-0.0314604		0.000757822	-0.193897		-0.0409285	-0.00300995		-0.00825949	0.00150751		0.000605716	0.158893
-0.0250489	2.23364e-06		0.00142958	-0.107559		0.00174291	-0.00521323		-0.00140053	-0.026267		0.00145891	-0.442042		0.000831106	1.558e-08		0.000759338	-1.36644e-08		0.00101231	-6.34643e-08		0.000276578	-0.143135		0.00139341	-0.0426316		0.00081576	-0.199525		-0.0423065	-0.00468908		-0.00941179	0.00180326		0.000334289	0.154466
-0.019872	2.61511e-06		0.00147178	-0.118557		0.00160931	-0.00492784		-0.00203968	-0.0316616		0.00122295	-0.446153		0.000907454	1.97233e-08		0.000814217	-2.47113e-08		0.000924329	-8.17806e-08		0.000319351	-0.145596		0.00129402	-0.0538764		0.000872769	-0.203703		-0.0431223	-0.00600316		-0.0106247	0.00212532		7.99395e-06	0.149873
-0.0132609	3.0248e-06		0.00150112	-0.128791		0.00142834	-0.00459607		-0.00276274	-0.0375613		0.00092323	-0.448989		0.000985037	2.42997e-08		0.000867912	-3.72659e-08		0.000808724	-1.02126e-07		0.000365181	-0.147734		0.00115814	-0.0651426		0.000927946	-0.206501		-0.0432409	-0.00699429		-0.0118888	0.00247316		-0.000378187	0.145192
-0.00504842	3.46069e-06		0.00151502	-0.138119		0.0011942	-0.0042264		-0.00357408	-0.0439535		0.000552651	-0.450435		0.0010631	2.93232e-08		0.000919555	-5.14189e-08		0.000662327	-1.24573e-07		0.000414023	-0.149431		0.000981278	-0.0763685		0.000980263	-0.208109		-0.0425132	-0.00770263		-0.0131918	0.00284576		-0.000829266	0.140469
0.00493638	3.91984e-06		0.00151061	-0.14638		0.000900836	-0.00382652		-0.00447758	-0.0508188		0.000103904	-0.45028		0.00114074	3.48049e-08		0.00096816	-6.72553e-08		0.000481849	-1.49177e-07		0.000465791	-0.15055		0.000758719	-0.0874807		0.00102855	-0.208719		-0.0407757	-0.00816602		-0.0145187	0.00324141		-0.00135018	0.135719
0.0168657	4.39829e-06		0.00148481	-0.153392		0.00054199	-0.00340332		-0.00547649	-0.0581296		-0.000430425	-0.448214		0.00121695	4.07512e-08		0.00101262	-8.4854e-08		0.000263895	-1.75973e-07		0.000520353	-0.150937		0.000485581	-0.0983919		0.00107151	-0.208495		-0.0378507	-0.00841978		-0.0158508	0.0036577		-0.00194567	0.130933
0.03091	4.8909e-06		0.0014343	-0.158946		0.000111241	-0.00296302		-0.00657323	-0.0658494		-0.00105777	-0.443831		0.00129053	4.71649e-08		0.00105169	-1.04284e-07		5.00174e-06	-2.04974e-07		0.000577522	-0.150423		0.00015685	-0.108999		0.00110767	-0.207571		-0.0335471	-0.00849651		-0.0171656	0.00409135		-0.00262023	0.126071
0.0472344	5.3912e-06		0.00135552	-0.162814		-0.000397924	-0.00251121		-0.00776922	-0.0739312		-0.00178544	-0.436627		0.00136014	5.40426e-08		0.001084	-1.25603e-07		-0.000298335	-2.36163e-07		0.000637053	-0.14885		-0.000232568	-0.119182		0.00113542	-0.206049		-0.0276613	-0.00842602		-0.0184368	0.00453816		-0.00337794	0.121069
0.0659943	5.89126e-06		0.00124468	-0.164777		-0.000992032	-0.00205294		-0.00906471	-0.082316		-0.00262055	-0.426002		0.00142428	6.13753e-08		0.00110802	-1.48854e-07		-0.000649615	-2.69494e-07		0.000698638	-0.146154		-0.000687792	-0.128801		0.00115298	-0.204001		-0.0199788	-0.0082353		-0.0196336	0.00499287		-0.00422234	0.115836
0.0873307	6.38154e-06		0.00109778	-0.164754		-0.00167753	-0.00159282		-0.0104585	-0.0909315		-0.00356975	-0.411371		0.00148125	6.91464e-08		0.0011221	-1.74063e-07		-0.00105229	-3.04879e-07		0.000761894	-0.142426		-0.00121389	-0.137693		0.00115841	-0.201469		-0.0102761	-0.00794853		-0.0207202	0.00544904		-0.00515628	0.110258
0.111364	6.85073e-06		0.000910628	-0.162875		-0.00246067	-0.00113508		-0.0119479	-0.0996907		-0.00463918	-0.392489		0.00152918	7.73312e-08		0.00112442	-2.01237e-07		-0.0015097	-3.42192e-07		0.000826359	-0.137852		-0.00181582	-0.145675		0.0011496	-0.198466		0.00167683	-0.00758714		-0.0216561	0.00589896		-0.00618176	0.104197
0.13819	7.28561e-06		0.000678857	-0.159402		-0.0033474	-0.000683637		-0.0135281	-0.10849		-0.00583413	-0.369676		0.00156598	8.58955e-08		0.00111301	-2.30359e-07		-0.00202503	-3.81256e-07		0.000891487	-0.13263		-0.00249827	-0.152538		0.00112426	-0.194975		0.0161129	-0.00716992		-0.0223954	0.00633351		-0.00729975	0.0974931
0.167867	7.67093e-06		0.000397961	-0.154613		-0.0043432	-0.000242235		-0.0151922	-0.117209		-0.00715891	-0.343598		0.0015894	9.47957e-08		0.00108577	-2.61381e-07		-0.00260119	-4.21841e-07		0.000956637	-0.126945		-0.00326565	-0.158046		0.00107996	-0.190948		0.033264	-0.0067131		-0.0228864	0.00674205		-0.00850994	0.0899657
0.200415	7.98925e-06		6.33289e-05	-0.148758		-0.00545294	0.000185524		-0.0169311	-0.125705		-0.00861653	-0.314952		0.00159694	1.03976e-07		0.00104043	-2.9423e-07		-0.00324081	-4.63657e-07		0.00102107	-0.120964		-0.00412186	-0.161937		0.00101408	-0.186312		0.0533563	-0.00623055		-0.0230721	0.00711231		-0.00981055	0.0814396
0.235802	8.22085e-06		-0.00032971	-0.142066		-0.00668069	0.000596082		-0.0187327	-0.133818		-0.0102085	-0.28436		0.00158591	1.13369e-07		0.00097457	-3.28793e-07		-0.00394608	-5.06347e-07		0.00108393	-0.11484		-0.00507026	-0.163964		0.000923854	-0.180963		0.0766044	-0.00573385		-0.0228892	0.00743031		-0.0111981	0.0718221
0.273936	8.34363e-06		-0.000785832	-0.134739		-0.00802952	0.000985848		-0.0205819	-0.141363		-0.0119342	-0.252376		0.00155343	1.22893e-07		0.000885652	-3.64918e-07		-0.00471868	-5.49482e-07		0.00114426	-0.108716		-0.00611341	-0.164033		0.000806367	-0.174772		0.103204	-0.00523253		-0.0222689	0.00768021		-0.0126671	0.0611552
0.314652	8.33305e-06		-0.00130965	-0.126959		-0.00950125	0.00135112		-0.0224604	-0.148132		-0.0137912	-0.219492		0.00149637	1.32451e-07		0.000770993	-4.0241e-07		-0.00555965	-5.92553e-07		0.00120097	-0.102717		-0.00725299	-0.162289		0.000658573	-0.167582		0.133326	-0.00473417		-0.0211362	0.00784429		-0.0142098	0.0495667
0.357705	8.16208e-06		-0.00190567	-0.118886		-0.0110963	0.00168803		-0.0243459	-0.153891		-0.0157741	-0.186146		0.00141143	1.4193e-07		0.000627796	-4.41023e-07		-0.00646932	-6.34964e-07		0.00125284	-0.0969586		-0.00848954	-0.159027		0.00047731	-0.159212		0.167103	-0.00424461		-0.0194108	0.00790287		-0.015816	0.0371976
0.402755	7.80122e-06		-0.00257814	-0.110658		-0.0128132	0.00199246		-0.0262122	-0.158379		-0.0178747	-0.152728		0.00129511	1.51199e-07		0.000453162	-4.80457e-07		-0.0074471	-6.76027e-07		0.00129852	-0.0915444		-0.00982232	-0.154559		0.00025932	-0.149453		0.204626	-0.00376809		-0.0170067	0.00783424		-0.0174725	0.0241789
0.449354	7.21856e-06		-0.00333104	-0.102396		-0.0146486	0.00225999		-0.028029	-0.16131		-0.0200812	-0.119588		0.00114371	1.6011e-07		0.00024411	-5.20352e-07		-0.0084914	-7.14952e-07		0.00133653	-0.0865666		-0.011249	-0.149167		1.27823e-06	-0.138078		0.245927	-0.00330744		-0.0138332	0.00761469		-0.0191629	0.0106342
0.496933	6.3799e-06		-0.00416791	-0.094203		-0.0165968	0.00248583		-0.0297608	-0.162411		-0.022378	-0.0870412		0.000953374	1.68494e-07		-2.40229e-06	-5.60285e-07		-0.00959945	-7.50846e-07		0.00136521	-0.0821074		-0.0127656	-0.143106		-0.000300174	-0.124835		0.290969	-0.00286422		-0.00979515	0.0072185		-0.0208675	-0.00331756
0.544826	5.24889e-06		-0.00509177	-0.0861657		-0.0186494	0.00266479		-0.0313675	-0.161563		-0.0247453	-0.0553794		0.000720092	1.7616e-07		-0.000289446	-5.99759e-07		-0.0107671	-7.827e-07		0.00138279	-0.0782389		-0.014366	-0.136605		-0.000648394	-0.109507		0.339633	-0.00243885		-0.00479418	0.00661802		-0.0225624	-0.0175598
0.592369	3.78733e-06		-0.00610495	-0.0783555		-0.0207948	0.00279125		-0.0328035	-0.158885		-0.027158	-0.0248736		0.000439734	1.82896e-07		-0.000620089	-6.38206e-07		-0.0119888	-8.09392e-07		0.00138732	-0.075024		-0.0160418	-0.129867		-0.00104669	-0.0920784		0.391701	-0.00203083		0.00127067	0.00578377		-0.0242199	-0.031975
0.638957	1.9555e-06		-0.00720898	-0.0708303		-0.0230183	0.00285908		-0.0340174	-0.15465		-0.0295862	0.00421657		0.000108077	1.88466e-07		-0.000997357	-6.74972e-07		-0.0132572	-8.29674e-07		0.00137669	-0.0725168		-0.017782	-0.123069		-0.00149827	-0.0728489		0.44684	-0.00163881		0.00850137	0.00468458		-0.0258075	-0.0464422
0.683959	-2.87406e-07		-0.00840441	-0.0636354		-0.0253013	0.00286167		-0.0349523	-0.149143		-0.0319936	0.0316374		-0.000279157	1.92611e-07		-0.00142419	-7.09322e-07		-0.014563	-8.42171e-07		0.00134867	-0.0707629		-0.0195727	-0.116367		-0.00200619	-0.0523235		0.504585	-0.00126076		0.0169995	0.00328785		-0.027288	-0.0608341
0.726592	-2.98272e-06		-0.00969061	-0.0568049		-0.0276208	0.00279188		-0.0355448	-0.142625		-0.0343377	0.0571343		-0.000726255	1.95045e-07		-0.00190339	-7.40425e-07		-0.0158951	-8.45379e-07		0.00130083	-0.0697996		-0.021397	-0.109893		-0.00257328	-0.0310519		0.564323	-0.000894109		0.0268641	0.00155979		-0.0286188	-0.075014
0.76594	-6.17161e-06		-0.0110656	-0.0503626		-0.0299495	0.00264208		-0.0357257	-0.135329		-0.0365691	0.0804732		-0.00123747	1.9546e-07		-0.00243756	-7.67358e-07		-0.0172396	-8.37664e-07		0.00123062	-0.069656		-0.0232341	-0.103759		-0.00320207	-0.00957594		0.625268	-0.000535849		0.0381899	-0.000534193		-0.029752	-0.0888329
0.801172	-9.89429e-06		-0.012526	-0.0443235		-0.032255	0.0024041		-0.0354191	-0.127462		-0.0386309	0.101516		-0.00181694	1.9352e-07		-0.00302905	-7.89097e-07		-0.0185807	-8.17257e-07		0.00113533	-0.0703535		-0.0250597	-0.0980581		-0.00389471	0.0115668		0.686448	-0.000182677		0.0510643	-0.00302903		-0.030634	-0.102127
0.831675	-1.4189e-05		-0.0140664	-0.0386942		-0.0344992	0.00206934		-0.0345429	-0.119208		-0.0404583	0.120271		-0.00246865	1.88864e-07		-0.00367986	-8.04514e-07		-0.0198995	-7.8226e-07		0.00101213	-0.0719056		-0.0268452	-0.0928624		-0.00465288	0.0318404		0.746763	0.000168891		0.0655649	-0.00595947		-0.0312051	-0.114714
0.8569	-1.90911e-05		-0.0156796	-0.0334745		-0.0366386	0.00162875		-0.0330085	-0.110727		-0.0419782	0.136832		-0.00319633	1.81105e-07		-0.0043916	-8.12376e-07		-0.0211742	-7.30647e-07		0.000858031	-0.0743177		-0.0285575	-0.0882281		-0.00547767	0.0507071		0.805219	0.000522401		0.0817557	-0.00935943		-0.0313997	-0.126392
0.87627	-2.46313e-05		-0.0173561	-0.0286578		-0.038623	0.00107291		-0.0307215	-0.102158		-0.0431086	0.151296		-0.0040034	1.69832e-07		-0.00516536	-8.11341e-07		-0.02238	-6.60271e-07		0.000669961	-0.077587		-0.0301586	-0.0841942		-0.0063695	0.0676247		0.861073	0.000881342		0.0996838	-0.0132612		-0.0311458	-0.136936
0.889591	-3.08348e-05		-0.0190838	-0.0242323		-0.0403957	0.000392119		-0.0275812	-0.0936201		-0.0437585	0.163727		-0.00489281	1.54611e-07		-0.00600164	-7.99958e-07		-0.0234887	-5.68871e-07		0.00044474	-0.0817023		-0.0316056	-0.0807839		-0.00732798	0.0820987		0.913651	0.00124903		0.119375	-0.0176947		-0.030365	-0.146096
0.897457	-3.77191e-05		-0.0208479	-0.0201815		-0.0418932	-0.000423499		-0.0234819	-0.0852139		-0.0438278	0.174161		-0.00586703	1.34983e-07		-0.00690024	-7.76668e-07		-0.0244687	-4.54083e-07		0.000179119	-0.0866436		-0.0328499	-0.0780049		-0.00835177	0.0938445		0.962073	0.00162848		0.140829	-0.0226863		-0.0289731	-0.153593
0.901015	-4.52927e-05		-0.0226307	-0.0164851		-0.0430444	-0.00138389		-0.0183126	-0.0770236		-0.0432066	0.182595		-0.00692783	1.10473e-07		-0.00786014	-7.39802e-07		-0.0252846	-3.13457e-07		-0.000130203	-0.0923816		-0.0338376	-0.0758508		-0.00943846	0.102895		1.00515	0.00202228		0.164014	-0.0282576		-0.0268794	-0.159121
0.901449	-5.35522e-05		-0.024411	-0.0131196		-0.0437706	-0.0024989		-0.0119586	-0.0691176		-0.0417759	0.189017		-0.00807622	8.05842e-08		-0.00887937	-6.87591e-07		-0.0258971	-1.44473e-07		-0.000486541	-0.0988772		-0.0345085	-0.0743007		-0.0105844	0.109491		1.04159	0.00243248		0.188864	-0.0344245		-0.0239877	-0.162392
0.899706	-6.24809e-05		-0.0261641	-0.0100586		-0.0439857	-0.00377813		-0.00430171	-0.0615508		-0.0394072	0.193484		-0.0093123	4.48092e-08		-0.00995493	-6.18163e-07		-0.0262631	5.54368e-08		-0.000893196	-0.106081		-0.0347968	-0.0733203		-0.0117846	0.113911		1.0706	0.00286046		0.215268	-0.0411956		-0.0201966	-0.163288
0.896468	-7.20459e-05		-0.0278613	-0.00727387		-0.0435952	-0.00523069		0.00477819	-0.0543653		-0.0359632	0.196175		-0.0106351	2.62833e-09		-0.0110826	-5.29557e-07		-0.0263354	2.88859e-07		-0.00135341	-0.113932		-0.0346302	-0.0728618		-0.0130325	0.116419		1.09228	0.00330675		0.243067	-0.0485701		-0.0153997	-0.161959
0.892145	-8.21956e-05		-0.0294698	-0.0047354		-0.0424969	-0.00686499		0.0154018	-0.0475925		-0.031298	0.197336		-0.0120423	-4.64831e-08		-0.0122568	-4.19729e-07		-0.0260626	5.58371e-07		-0.00187032	-0.122357		-0.0339303	-0.0728642		-0.0143197	0.117262		1.10724	0.00377093		0.272047	-0.0565372		-0.00948671	-0.158725
0.886879	-9.28563e-05		-0.0309525	-0.00241208		-0.0405807	-0.00868847		0.027689	-0.0412536		-0.0252581	0.197197		-0.0135305	-1.0305e-07		-0.0134704	-2.86565e-07		-0.0253894	8.66499e-07		-0.0024469	-0.131271		-0.0326125	-0.0732533		-0.015636	0.11667		1.11591	0.00425149		0.301962	-0.0650729		-0.00234446	-0.153923
0.880546	-0.00010393		-0.0322674	-0.000271971		-0.037729	-0.0107073		0.0417566	-0.0353616		-0.0176834	0.195945		-0.0150942	-1.67589e-07		-0.0147147	-1.27895e-07		-0.0242562	1.21568e-06		-0.00308593	-0.140574		-0.0305862	-0.0739418		-0.0169691	0.114857		1.11836	0.00474563		0.332626	-0.0741389		0.00614207	-0.147858
0.872868	-0.000115291		-0.0333678	0.00171722		-0.0338166	-0.0129261		0.0577162	-0.0299217		-0.00840839	0.193726		-0.0167266	-2.40606e-07		-0.0159793	5.84877e-08		-0.0225995	1.60821e-06		-0.00378989	-0.150151		-0.0277551	-0.0748294		-0.0183044	0.112019		1.11429	0.00524912		0.363969	-0.08368		0.0160882	-0.140805
0.863754	-0.000126782		-0.0342016	0.00358787		-0.0287117	-0.0153475		0.075672	-0.024933		0.00273592	0.190642		-0.0184185	-3.2258e-07		-0.0172514	2.74803e-07		-0.0203521	2.0462e-06		-0.00456092	-0.159873		-0.0240173	-0.0758023		-0.0196248	0.108335		1.10323	0.00575615		0.395961	-0.0936219		0.027608	-0.133009
0.853522	-0.000138212		-0.0347118	0.00537208		-0.0222765	-0.0179717		0.0957175	-0.020389		0.0159203	0.186754		-0.0201588	-4.13962e-07		-0.0185164	5.23265e-07		-0.0174433	2.53149e-06		-0.00540071	-0.169592		-0.019266	-0.0767332		-0.0209105	0.103968		1.08518	0.00625913		0.428513	-0.103869		0.0408119	-0.124686
0.842686	-0.00014935		-0.0348356	0.00710138		-0.014368	-0.0207962		0.117932	-0.0162787		0.0313147	0.182081		-0.0219339	-5.15155e-07		-0.0197573	8.06044e-07		-0.0137992	3.0656e-06		-0.00631046	-0.179143		-0.0133903	-0.0774815		-0.0221388	0.0990648		1.06102	0.00674857		0.461433	-0.1143		0.0558049	-0.116027
0.831613	-0.000159926		-0.034505	0.00880646		-0.00483937	-0.0238151		0.142379	-0.0125874		0.0490852	0.176602		-0.0237273	-6.26511e-07		-0.0209546	1.12524e-06		-0.00934309	3.64965e-06		-0.00729073	-0.188341		-0.00627591	-0.0778923		-0.0232841	0.0937584		1.03211	0.00721286		0.494483	-0.124769		0.0726834	-0.107195
0.820419	-0.000169625		-0.0336464	0.0105169		0.00645871	-0.0270187		0.169098	-0.00929758		0.0693911	0.170257		-0.0255198	-7.48311e-07		-0.022086	1.48284e-06		-0.00399643	4.28427e-06		-0.00834137	-0.196981		0.0021938	-0.0777975		-0.0243173	0.0881658		0.999672	0.00763813		0.527565	-0.1351		0.0915325	-0.0983341
0.80897	-0.000178082		-0.0321805	0.0122608		0.0196763	-0.0303931		0.198105	-0.00638924		0.0923806	0.162946		-0.0272891	-8.80753e-07		-0.0231265	1.88069e-06		0.0023209	4.96953e-06		-0.00946142	-0.204838		0.0121364	-0.0770368		-0.0252062	0.082391		0.964577	0.00800811		0.560837	-0.145084		0.112422	-0.0895631
0.796888	-0.000184884		-0.0300231	0.0140647		0.0349622	-0.0339193		0.229384	-0.00384075		0.118187	0.154562		-0.0290095	-1.02394e-06		-0.0240481	2.3204e-06		0.00968955	5.70479e-06		-0.0106489	-0.211663		0.0236691	-0.0755264		-0.0259147	0.0765247		0.92736	0.00830396		0.594581	-0.154478		0.135405	-0.0809825
0.783551	-0.000189565		-0.0270848	0.0159531		0.0524612	-0.037573		0.262885	-0.00162932		0.146922	0.145069		-0.0306516	-1.17784e-06		-0.0248197	2.80335e-06		0.0181897	6.48864e-06		-0.0119009	-0.217186		0.0369066	-0.0733031		-0.0264034	0.070646		0.888232	0.0085042		0.628999	-0.163001		0.160509	-0.0726748
0.768251	-0.000191601		-0.0232712	0.0179483		0.0723117	-0.0413233		0.298514	0.00026861		0.178672	0.134561		-0.0321823	-1.34231e-06		-0.0254069	3.33061e-06		0.0278999	7.31879e-06		-0.0132132	-0.22111		0.0519592	-0.07048		-0.0266288	0.0648224		0.847097	0.00858454		0.664138	-0.170334		0.187735	-0.0647061
0.750642	-0.000190415		-0.0184841	0.0200701		0.0946424	-0.0451329		0.336131	0.00187688		0.213493	0.12321		-0.0335644	-1.51704e-06		-0.025772	3.90284e-06		0.0388959	8.19189e-06		-0.0145803	-0.223159		0.0689305	-0.0671799		-0.0265438	0.0591112		0.803683	0.00851789		0.699885	-0.176114		0.217054	-0.0571277
0.731047	-0.000185371		-0.0126214	0.0223352		0.119569	-0.0489568		0.375543	0.00321932		0.251398	0.111185		-0.0347564	-1.70154e-06		-0.0258739	4.52027e-06		0.0512486	9.10346e-06		-0.015995	-0.2232		0.0879146	-0.0635125		-0.0260972	0.0535602		0.757942	0.00827428		0.735954	-0.179936		0.248395	-0.049978
0.710165	-0.000175778		-0.00557823	0.0247573		0.147188	-0.0527416		0.416496	0.00431945		0.292358	0.0986275		-0.0357125	-1.89511e-06		-0.025668	5.18258e-06		0.0650231	1.00477e-05		-0.0174487	-0.221331		0.108993	-0.0595758		-0.025234	0.0482085		0.710307	0.00782094		0.77188	-0.181414		0.281646	-0.0432838
0.688623	-0.000160889		0.00275227	0.0273466		0.177576	-0.0564254		0.458667	0.00520023		0.336285	0.0856575		-0.0363822	-2.09685e-06		-0.0251063	5.88887e-06		0.0802761	1.10175e-05		-0.018931	-0.21779		0.132231	-0.0554563		-0.0238956	0.0430873		0.661463	0.00712233		0.807008	-0.180372		0.316645	-0.0370619
0.666839	-0.000139905		0.0124777	0.0301092		0.210782	-0.0599364		0.50166	0.00588388		0.38303	0.0723716		-0.0367104	-2.30559e-06		-0.0241371	6.63749e-06		0.097054	1.20039e-05		-0.0204292	-0.212838		0.157675	-0.0512298		-0.0220195	0.0382209		0.611983	0.00614035		0.840484	-0.176977		0.35317	-0.0313204
0.645023	-0.000111981		0.023705	0.0330469		0.246823	-0.0631926		0.544994	0.00639167		0.432369	0.0588484		-0.0366373	-2.51988e-06		-0.0227058	7.42604e-06		0.11539	1.29964e-05		-0.0219289	-0.206707		0.185346	-0.0469622		-0.0195398	0.033627		0.562215	0.00483456		0.871249	-0.171603		0.39094	-0.0260596
0.623185	-7.62305e-05		0.0365391	0.0361565		0.285675	-0.0661013		0.588101	0.00674386		0.483995	0.0451509		-0.036098	-2.73798e-06		-0.020754	8.25117e-06		0.135304	1.39828e-05		-0.023413	-0.199607		0.215238	-0.0427102		-0.0163875	0.0293178		0.512306	0.0031625		0.898152	-0.164647		0.429599	-0.0212739
0.601142	-3.17344e-05		0.0510812	0.0394299		0.327271	-0.0685582		0.630359	0.00695956		0.537509	0.0313293		-0.035023	-2.9578e-06		-0.0182209	9.10857e-06		0.156793	1.49483e-05		-0.0248623	-0.191725		0.24731	-0.038522		-0.0124906	0.0253006		0.462212	0.00108016		0.920337	-0.15646		0.468714	-0.016952
0.578525	2.24476e-05		0.0674263	0.042853		0.371491	-0.0704469		0.671218	0.00705669		0.592403	0.0174241		-0.0333381	-3.17691e-06		-0.0150423	9.99279e-06		0.179839	1.58765e-05		-0.0262545	-0.183225		0.281483	-0.0344382		-0.00777506	0.0215785		0.411717	-0.00145747		0.937489	-0.147352		0.507766	-0.0130785
0.554786	8.72639e-05		0.0856611	0.0464053		0.418157	-0.0716388		0.710287	0.00705191		0.648056	0.00346877		-0.0309643	-3.39246e-06		-0.011152	1.08972e-05		0.204393	1.67484e-05		-0.027565	-0.17425		0.317634	-0.0304924		-0.00216477	0.0181504		0.360536	-0.00449568		0.94957	-0.13759		0.546191	-0.0096346
0.529313	0.000163655		0.105862	0.0500597		0.467021	-0.0719926		0.747232	0.00696066		0.703715	-0.0105068		-0.0278186	-3.60121e-06		-0.00648173	1.18136e-05		0.230382	1.75423e-05		-0.0287659	-0.164919		0.355588	-0.0267121		0.00441731	0.0150127		0.308579	-0.00807917		0.956433	-0.127407		0.583524	-0.00659864
0.501781	0.000252532		0.12809	0.0537817		0.517759	-0.0713537		0.78164	0.00679708		0.758543	-0.0244734		-0.0238135	-3.79946e-06		-0.000961701	1.27327e-05		0.257699	1.82342e-05		-0.0298263	-0.155337		0.395114	-0.0231191		0.0120485	0.0121584		0.256139	-0.0122511		0.957748	-0.116998		0.619493	-0.00394711
0.472379	0.000354758		0.152392	0.0575287		0.569963	-0.0695777		0.813049	0.00657409		0.811795	-0.0383997		-0.0188583	-3.98302e-06		0.00547867	1.36433e-05		0.286201	1.87973e-05		-0.030712	-0.145586		0.435915	-0.0197306		0.0208053	0.00957894		0.203742	-0.0170517		0.953232	-0.106526		0.653908	-0.0016551
0.441594	0.000471116		0.178791	0.0612495		0.623129	-0.0665978		0.841219	0.00630339		0.862992	-0.0522491		-0.0128589	-4.14723e-06		0.01291	1.45325e-05		0.315703	1.92017e-05		-0.0313854	-0.135732		0.477626	-0.0165596		0.0307626	0.00726348		0.151911	-0.0225172		0.942869	-0.096125		0.686507	0.000303125
0.409886	0.000602281		0.207287	0.0648839		0.676652	-0.0624713		0.866304	0.00599549		0.911863	-0.0659764		-0.00571909	-4.28688e-06		0.0214022	1.53858e-05		0.345977	1.94148e-05		-0.0318058	-0.125824		0.519801	-0.0136155		0.0419919	0.00519996		0.101101	-0.0286777		0.92685	-0.0858992		0.716895	0.00195366
0.377582	0.000748785		0.237854	0.0683619		0.729811	-0.0573345		0.888665	0.0056598		0.95811	-0.0795255		0.00265925	-4.39623e-06		0.0310232	1.61865e-05		0.376745	1.94009e-05		-0.0319284	-0.115898		0.561908	-0.0109045		0.0545602	0.00337523		0.0517158	-0.0355559		0.905319	-0.0759297		0.74454	0.00332258
0.344886	0.000910979		0.270427	0.0716031		0.781832	-0.0513349		0.908597	0.00530464		1.00127	-0.0928256		0.0123748	-4.46897e-06		0.041838	1.69159e-05		0.407673	1.91214e-05		-0.0317053	-0.105971		0.603324	-0.00843081		0.0685283	0.00177533		0.00412441	-0.0431647		0.87821	-0.0662751		0.768868	0.00443559
0.311889	0.00108898		0.304909	0.0745165		0.83208	-0.0446098		0.926236	0.00493729		1.04071	-0.105789		0.0235257	-4.49819e-06		0.0539076	1.7553e-05		0.438369	1.85344e-05		-0.0310848	-0.0960517		0.643323	-0.0061962		0.0839489	0.000385792		-0.041321	-0.0515048		0.845324	-0.0569743		0.789555	0.00531775
0.278617	0.00128265		0.341156	0.0769994		0.880187	-0.0372874		0.941555	0.00456412		1.07582	-0.118307		0.0362085	-4.47644e-06		0.0672868	1.80749e-05		0.468376	1.75952e-05		-0.0300116	-0.0861345		0.681162	-0.00420113		0.100864	-0.000808119		-0.0842703	-0.0605625		0.806622	-0.0480492		0.806727	0.00599327
0.245153	0.0014915		0.378977	0.0789374		0.925908	-0.0294875		0.954362	0.0041906		1.10607	-0.13025		0.0505166	-4.39564e-06		0.0820235	1.84559e-05		0.49717	1.62563e-05		-0.0284271	-0.0762033		0.716341	-0.00244487		0.119305	-0.00182121		-0.12436	-0.0703065		0.762428	-0.0395068		0.820754	0.00648528
0.211719	0.00171465		0.418126	0.080204		0.968905	-0.0213234		0.96434	0.00382135		1.13094	-0.141461		0.0665382	-4.24713e-06		0.098156	1.8668e-05		0.524152	1.44672e-05		-0.0262691	-0.0662323		0.748777	-0.00092593		0.139286	-0.00266819		-0.161198	-0.0806853		0.713246	-0.0313419		0.831944	0.00681576
0.178615	0.00195081		0.458297	0.0806601		1.00867	-0.0129029		0.97118	0.00346029		1.14969	-0.151755		0.0843552	-4.02169e-06		0.115712	1.86809e-05		0.548722	1.21751e-05		-0.0234725	-0.0561873		0.778618	0.000357654		0.160804	-0.0033635		-0.194353	-0.0916236		0.659478	-0.0235389		0.840441	0.00700538
0.146114	0.00219813		0.499116	0.0801738		1.04453	-0.00433021		0.97467	0.00311061		1.16137	-0.160917		0.10404	-3.70953e-06		0.134704	1.84616e-05		0.570517	9.32486e-06		-0.0199689	-0.0460262		0.805967	0.00140802		0.183838	-0.00392122		-0.223339	-0.103019		0.601345	-0.0160742		0.846223	0.00707345
0.114436	0.00245419		0.540137	0.07868		1.0757	0.00429305		0.974603	0.0027749		1.16494	-0.168699		0.125654	-3.30033e-06		0.155133	1.79745e-05		0.589554	5.85953e-06		-0.0156877	-0.035701		0.830788	0.00222729		0.20834	-0.00435493		-0.247604	-0.114738		0.5389	-0.00891808		0.849096	0.00703791
0.0837565	0.00271594		0.580837	0.0762202		1.10159	0.0128659		0.970644	0.00245517		1.15989	-0.174818		0.149246	-2.78331e-06		0.176976	1.71819e-05		0.606079	1.72071e-06		-0.0105559	-0.0251583		0.8529	0.00281731		0.234236	-0.00467765		-0.266609	-0.126613		0.472168	-0.00203658		0.8488	0.00691526
0.0542181	0.00297954		0.620602	0.0729032		1.12194	0.0212867		0.96228	0.00215296		1.14659	-0.178955		0.174845	-2.14723e-06		0.200193	1.60434e-05		0.620322	-3.15089e-06		-0.00449862	-0.0143406		0.871973	0.00317958		0.261423	-0.00490177		-0.280065	-0.138438		0.401551	0.00460655		0.845305	0.00672061
0.0259367	0.00324038		0.658789	0.0688456		1.13668	0.0294514		0.94894	0.00186933		1.12594	-0.180807		0.202463	-1.38051e-06		0.22472	1.45162e-05		0.632421	-8.81472e-06		0.00255993	-0.0031878		0.887525	0.00331512		0.289762	-0.00503901		-0.2881	-0.149963		0.328105	0.0110481		0.839014	0.00646768
-0.000987907	0.00349293		0.694895	0.0641523		1.1456	0.0372521		0.930327	0.00160499		1.09891	-0.18025		0.232087	-4.71296e-07		0.250463	1.25557e-05		0.642411	-1.53297e-05		0.0106961	0.00836202		0.899006	0.00322436		0.319076	-0.00510037		-0.291084	-0.160894		0.253294	0.0173238		0.830564	0.00616887
-0.0264637	0.00373072		0.728668	0.0589175		1.1483	0.0445756		0.906648	0.00136028		1.06636	-0.177446		0.26368	5.92449e-07		0.2773	1.0115e-05		0.650234	-2.27534e-05		0.0199858	0.020371		0.906067	0.0029072		0.349145	-0.00509612		-0.289373	-0.170884		0.17863	0.0234664		0.82052	0.00583525
-0.0503987	0.00394621		0.759987	0.053225		1.14417	0.051302		0.878394	0.00113528		1.02905	-0.172735		0.29717	1.82281e-06		0.305074	7.14594e-06		0.655786	-3.11406e-05		0.0305038	0.0329003		0.908738	0.00236295		0.379703	-0.00503577		-0.283228	-0.179536		0.105558	0.0295043		0.809285	0.00547666
-0.0726931	0.00413075		0.788693	0.0471495		1.13257	0.0573032		0.846004	0.000929786		0.987513	-0.166473		0.332453	3.23177e-06		0.333592	3.59867e-06		0.659098	-4.05428e-05		0.0423224	0.0460088		0.907243	0.00159043		0.410432	-0.00492813		-0.272815	-0.186392		0.0354765	0.0354598		0.797094	0.0051018
-0.0932325	0.00427454		0.814586	0.0407571		1.11339	0.062442		0.809761	0.000743426		0.942072	-0.158981		0.369384	4.83109e-06		0.362617	-5.77418e-07		0.660452	-5.10063e-05		0.0555106	0.0597517		0.901736	0.000588055		0.440959	-0.00478123		-0.258202	-0.190937		-0.0302422	0.0413478		0.78402	0.00471823
-0.111881	0.00436651		0.837462	0.0341064		1.08738	0.0665709		0.769839	0.000575638		0.892832	-0.150539		0.407776	6.63206e-06		0.391869	-5.4334e-06		0.660262	-6.2571e-05		0.0701322	0.0741788		0.892206	-0.000646023		0.47085	-0.0046024		-0.23937	-0.192676		-0.090301	0.0471739		0.769977	0.00433251
-0.128474	0.00439434		0.857064	0.0272498		1.05584	0.0695537		0.726473	0.000425732		0.839804	-0.141397		0.447392	8.64534e-06		0.421019	-1.10202e-05		0.658898	-7.52688e-05		0.086245	0.0893331		0.878481	-0.00211374		0.499609	-0.00439828		-0.216212	-0.191386		-0.143653	0.052933		0.754721	0.00395026
-0.142816	0.00434442		0.873024	0.0202339		1.02006	0.0713332		0.680115	0.000292909		0.783239	-0.131771		0.48794	1.08807e-05		0.449717	-1.73881e-05		0.656625	-8.91213e-05		0.103899	0.105249		0.860232	-0.00381689		0.526704	-0.00417483		-0.188541	-0.187283		-0.189615	0.0586081		0.737853	0.00357619
-0.154671	0.00420181		0.884898	0.0131013		0.981117	0.0719761		0.631403	0.000176296		0.723856	-0.121847		0.52907	1.33467e-05		0.477694	-2.45856e-05		0.653606	-0.000104139		0.123133	0.121952		0.836967	-0.00575688		0.551679	-0.00393736		-0.156183	-0.180856		-0.227724	0.0641684		0.718899	0.00321427
-0.163762	0.00395031		0.892341	0.0058912		0.939913	0.071627		0.580989	7.49626e-05		0.662639	-0.11178		0.570368	1.60505e-05		0.504821	-3.26589e-05		0.6499	-0.000120317		0.143975	0.139454		0.80818	-0.0079344		0.57422	-0.00369057		-0.119238	-0.172614		-0.257537	0.0695681		0.697535	0.0028677
-0.169765	0.00357245		0.895225	-0.0013592		0.89717	0.0704405		0.529432	-1.20527e-05		0.600526	-0.101701		0.611365	1.89976e-05		0.531039	-4.1651e-05		0.645463	-0.000137635		0.166441	0.157754		0.773751	-0.0103491		0.594078	-0.00343861		-0.0782554	-0.163006		-0.27855	0.0747448		0.67375	0.00253907
-0.172309	0.00304963		0.89352	-0.00861366		0.853442	0.068558		0.477188	-8.57268e-05		0.538308	-0.0917173		0.651585	2.21911e-05		0.556257	-5.16002e-05		0.640148	-0.000156053		0.190526	0.176835		0.734224	-0.0129991		0.611014	-0.00318505		-0.0340821	-0.152424		-0.290195	0.0796184		0.647691	0.00223036
-0.170972	0.00236217		0.887114	-0.0158357		0.809118	0.0661083		0.424617	-0.000147036		0.476646	-0.0819115		0.690568	2.56317e-05		0.580311	-6.25392e-05		0.633749	-0.00017551		0.21621	0.196662		0.690544	-0.0158808		0.624919	-0.00293298		0.0123774	-0.141203		-0.291963	0.0840894		0.619446	0.00194306
-0.165355	0.00148952		0.875813	-0.0229875		0.764431	0.0632077		0.371995	-0.00019694		0.416087	-0.0723482		0.727835	2.93172e-05		0.602961	-7.44935e-05		0.626114	-0.00019592		0.243451	0.217179		0.64366	-0.0189881		0.635927	-0.00268502		0.0602297	-0.129631		-0.283786	0.0880379		0.588974	0.0016782
-0.155308	0.000410447		0.859519	-0.0300288		0.719514	0.0599606		0.319542	-0.000236377		0.357072	-0.0630736		0.762834	3.32421e-05		0.623891	-8.74804e-05		0.617228	-0.000217169		0.27218	0.238311		0.594395	-0.022312		0.644299	-0.00244336		0.108577	-0.117945		-0.266293	0.0913226		0.556158	0.00143643
-0.141083	-0.000896699		0.838354	-0.0369154		0.674543	0.0564598		0.267503	-0.000266249		0.299951	-0.0541184		0.794914	3.73966e-05		0.642752	-0.000101507		0.607134	-0.000239113		0.302303	0.259955		0.543459	-0.0258403		0.650258	-0.00220979		0.156501	-0.106341		-0.240559	0.0937792		0.520965	0.00121804
-0.123184	-0.00245366		0.812544	-0.0435987		0.629833	0.0527874		0.216199	-0.000287414		0.244999	-0.0454993		0.823424	4.17671e-05		0.659315	-0.000116568		0.59582	-0.000261573		0.333693	0.281983		0.491476	-0.0295566		0.653932	-0.00198575		0.203089	-0.0949738		-0.207719	0.0952205		0.483553	0.00102304
-0.102148	-0.00428186		0.78224	-0.050024		0.585762	0.0490152		0.165993	-0.000300686		0.192423	-0.0372215		0.848006	4.63344e-05		0.673568	-0.000132645		0.583175	-0.000284333		0.366191	0.304236		0.439064	-0.0334398		0.655357	-0.00177236		0.247544	-0.0839641		-0.168845	0.0954671		0.444175	0.000851199
-0.0784769	-0.00640195		0.747464	-0.0561298		0.542637	0.0452053		0.117232	-0.000306828		0.142379	-0.0292801		0.868785	5.10743e-05		0.685612	-0.000149703		0.568998	-0.000307134		0.3996	0.326525		0.386885	-0.0374635		0.65447	-0.00157042		0.289252	-0.0733993		-0.12496	0.0944441		0.403037	0.000702068
-0.052641	-0.00883329		0.708115	-0.0618467		0.500658	0.0414109		0.070232	-0.000306547		0.0949782	-0.0216621		0.886173	5.59562e-05		0.695508	-0.00016769		0.553033	-0.000329675		0.433679	0.348625		0.335614	-0.0415955		0.651114	-0.0013805		0.327686	-0.0633393		-0.0770412	0.0922453		0.360257	0.000575027
-0.0250884	-0.0115932		0.664071	-0.0670962		0.459927	0.0376772		0.0252889	-0.000300499		0.0503029	-0.0143483		0.900564	6.09428e-05		0.703226	-0.000186533		0.535093	-0.000351605		0.468145	0.370275		0.285879	-0.0457965		0.645071	-0.00120293		0.362262	-0.0538189		-0.0260354	0.0890692		0.315923	0.000469316
0.00374886	-0.0146964		0.615496	-0.0717901		0.420454	0.0340415		-0.0173148	-0.000289283		0.00841362	-0.00731446		0.912238	6.59894e-05		0.708641	-0.000206137		0.51514	-0.000372522		0.502664	0.391189		0.238246	-0.0500199		0.636177	-0.00103783		0.392288	-0.0448518		0.0271302	0.0851226		0.270249	0.000384053
0.0334458	-0.018154		0.563048	-0.0758297		0.382167	0.0305346		-0.0573011	-0.000273445		-0.0306403	-0.000533457		0.921354	7.10433e-05		0.711532	-0.000226381		0.493209	-0.000391968		0.53685	0.411095		0.193231	-0.054211		0.624392	-0.000885159		0.417078	-0.0364335		0.0815349	0.0805897		0.22369	0.000318264
0.0635762	-0.0219728		0.507682	-0.0791048		0.344915	0.0271808		-0.0943894	-0.00025348		-0.0668115	0.00602357		0.927951	7.60429e-05		0.711652	-0.000247115		0.469295	-0.000409427		0.570259	0.429762		0.151306	-0.058306		0.609728	-0.0007447		0.436316	-0.0285443		0.136251	0.0756328		0.176847	0.000270891
0.0937038	-0.0261539		0.450366	-0.0814931		0.30848	0.0239991		-0.128289	-0.000229834		-0.100047	0.0123856		0.931964	8.09175e-05		0.708927	-0.000268162		0.443313	-0.000424322		0.602389	0.446968		0.112907	-0.0622312		0.592146	-0.00061612		0.450305	-0.0211524		0.190329	0.0703934		0.130324	0.000240815
0.123411	-0.0306918		0.391983	-0.0828798		0.272579	0.0210033		-0.158714	-0.000202907		-0.130277	0.0185803		0.933271	8.55862e-05		0.703594	-0.000289308		0.415106	-0.000436011		0.632671	0.46246		0.0784463	-0.0659027		0.571515	-0.000498976		0.459702	-0.0142162		0.242786	0.0649936		0.0846935	0.000226857
0.152401	-0.0355734		0.333349	-0.0832168		0.236874	0.018203		-0.185448	-0.000173058		-0.157415	0.0246327		0.931726	8.99574e-05		0.696063	-0.000310304		0.384448	-0.000443785		0.66054	0.47593		0.0483112	-0.0692254		0.547618	-0.00039273		0.465141	-0.00768674		0.292685	0.0595375		0.0404981	0.00022779
0.180566	-0.040776		0.275216	-0.0825623		0.201023	0.0156039		-0.208379	-0.000140613		-0.181343	0.0305638		0.927176	9.39283e-05		0.686716	-0.000330862		0.351105	-0.000446869		0.685641	0.487021		0.0228771	-0.0720922		0.520192	-0.000296771		0.467104	-0.00151057		0.339414	0.0541125		-0.0017349	0.00024234
0.207902	-0.0462664		0.218282	-0.0810407		0.164821	0.0132083		-0.227452	-0.000105862		-0.201909	0.0363892		0.91956	9.73842e-05		0.675843	-0.000350652		0.315039	-0.000444417		0.70797	0.495378		0.00246449	-0.0743839		0.489058	-0.000210431		0.465915	0.00436858		0.382866	0.0487903		-0.0415121	0.000269185
0.234387	-0.0519991		0.163202	-0.0787834		0.128302	0.0110158		-0.242598	-6.90739e-05		-0.218924	0.0421181		0.90899	0.000100198		0.663641	-0.000369301		0.276591	-0.000435511		0.727727	0.500817		-0.0127901	-0.0759681		0.454255	-0.000132996		0.461744	0.0100075		0.423232	0.0436291		-0.0784404	0.000306953
0.25994	-0.0579146		0.110597	-0.0759088		0.0916506	0.00902334		-0.253707	-3.04972e-05		-0.232155	0.0477516		0.895658	0.00010223		0.650214	-0.000386384		0.236405	-0.000419169		0.745101	0.503437		-0.0230206	-0.0766994		0.416005	-6.37224e-05		0.454688	0.0154616		0.460702	0.0386743		-0.11227	0.000354218
0.284406	-0.0639381		0.0610186	-0.072523		0.0550727	0.00722609		-0.260627	9.63148e-06		-0.241322	0.0532817		0.879682	0.000103327		0.635579	-0.000401433		0.195219	-0.000394336		0.760203	0.503507		-0.0285385	-0.0764186		0.374576	-1.84497e-06		0.445025	0.0207829		0.495357	0.0339601		-0.142834	0.00040949
0.307594	-0.0699771		0.0148455	-0.06872		0.0187587	0.00561743		-0.263205	5.10811e-05		-0.246093	0.0586901		0.861066	0.000103322		0.619664	-0.000413921		0.153754	-0.000359895		0.773071	0.501295		-0.0296968	-0.0749754		0.330248	5.34107e-05		0.433384	0.0260183		0.527161	0.0295107		-0.169972	0.000471208
0.329374	-0.0759202		-0.0277942	-0.0645823		-0.0171114	0.00418944		-0.26142	9.36187e-05		-0.246141	0.0639469		0.839743	0.000102036		0.602344	-0.000423272		0.112701	-0.000314666		0.783714	0.497013		-0.0268437	-0.0722955		0.283465	0.00010282		0.420581	0.0312078		0.55595	0.0253414		-0.193492	0.000537727
0.349751	-0.0816348		-0.0669342	-0.0601813		-0.0523611	0.00293315		-0.255475	0.000137002		-0.241303	0.0690096		0.815735	9.92746e-05		0.583546	-0.000428852		0.0727259	-0.000257413		0.79214	0.490816		-0.0203221	-0.0684262		0.234952	0.00014715		0.40737	0.0363825		0.581423	0.02146		-0.213169	0.000607308
0.368781	-0.086966		-0.102644	-0.0555784		-0.0868107	0.00183881		-0.245705	0.000180972		-0.231686	0.0738218		0.789247	9.4831e-05		0.56332	-0.000429971		0.034477	-0.000186854		0.798323	0.482803		-0.0104709	-0.0634917		0.185616	0.000187156		0.394366	0.0415631		0.60314	0.0178678		-0.228741	0.000678103
0.386451	-0.0917341		-0.134981	-0.0508253		-0.120271	0.000896145		-0.232447	0.000225244		-0.217565	0.078312		0.760576	8.84852e-05		0.54177	-0.00042588		-0.00140885	-0.000101664		0.802163	0.473018		0.00237481	-0.0576264		0.13638	0.000223567		0.382043	0.0467583		0.620508	0.0145604		-0.239952	0.000748142
0.402641	-0.0957338		-0.163989	-0.045965		-0.152538	9.4509e-05		-0.21599	0.000269502		-0.199217	0.0823929		0.729965	8.00046e-05		0.51896	-0.000415773		-0.0343005	-4.92142e-07		0.803471	0.461451		0.0178812	-0.0509533		0.0881422	0.00025709		0.37079	0.0519626		0.632909	0.0115287		-0.246703	0.000815318
0.417188	-0.0987321		-0.18971	-0.0410322		-0.183384	-0.000576909		-0.196585	0.00031339		-0.176876	0.0859602		0.697555	6.91455e-05		0.494879	-0.000398788		-0.063606	0.000118027		0.801965	0.448036		0.0357139	-0.0435852		0.0417811	0.000288397		0.36103	0.057155		0.640084	0.00876005		-0.249147	0.000877375
0.430108	-0.100505		-0.212238	-0.0360545		-0.212556	-0.00112895		-0.174442	0.000356502		-0.150729	0.0888918		0.663392	5.56534e-05		0.469447	-0.000374006		-0.0888857	0.00025526		0.797275	0.432701		0.0555353	-0.0356259		-0.00183905	0.000318122		0.353318	0.0622969		0.64238	0.00623863		-0.24759	0.000931893
0.441743	-0.100949		-0.231757	-0.0310529		-0.239766	-0.00157237		-0.149739	0.000398377		-0.120927	0.091047		0.627463	3.92649e-05		0.442551	-0.000340455		-0.109926	0.00041255		0.789023	0.415491		0.0770008	-0.0271713		-0.0418597	0.000346858		0.348252	0.0673307		0.640496	0.00394637		-0.242338	0.000976278
0.452605	-0.100156		-0.248499	-0.0260426		-0.264711	-0.00191772		-0.122619	0.000438489		-0.0876154	0.0922657		0.5898	1.97097e-05		0.414149	-0.000297113		-0.126657	0.0005912		0.777082	0.396656		0.0997561	-0.0183109		-0.0774225	0.000375151		0.346353	0.0721778		0.635128	0.00186357		-0.233647	0.00100775
0.463149	-0.0983354		-0.262677	-0.0210339		-0.287135	-0.00217527		-0.0932239	0.000476242		-0.0510231	0.0923957		0.550548	-3.28782e-06		0.384343	-0.000242911		-0.139032	0.000792448		0.761743	0.376571		0.123433	-0.00912956		-0.107736	0.000403497		0.348026	0.0767372		0.626936	-3.05144e-05		-0.221728	0.00102332
0.473693	-0.0957064		-0.274465	-0.016033		-0.306873	-0.00235496		-0.0617623	0.00051096		-0.0115222	0.0913731		0.509908	-3.00054e-05		0.353313	-0.000176745		-0.146982	0.00101744		0.743549	0.355605		0.147644	0.000291313		-0.132292	0.000432334		0.353559	0.0808835		0.61661	-0.00175714		-0.20674	0.00101983
0.484457	-0.0924577		-0.283997	-0.0110428		-0.323794	-0.00246633		-0.028561	0.000541883		0.0304173	0.0892767		0.468042	-6.07203e-05		0.321223	-9.74738e-05		-0.15042	0.00126718		0.723041	0.334087		0.171982	0.00987184		-0.151006	0.000462046		0.363123	0.0844659		0.604807	-0.00333758		-0.188803	0.000993889
0.495665	-0.08875		-0.291362	-0.00606339		-0.337739	-0.00251852		0.00597419	0.000568158		0.0743005	0.0862743		0.425044	-9.57054e-05		0.288187	-3.93683e-06		-0.149273	0.00154253		0.700678	0.312305		0.19601	0.0195321		-0.164067	0.000492949		0.376768	0.0873065		0.592057	-0.00479265		-0.167992	0.000941912
0.507623	-0.084716		-0.296603	-0.00109342		-0.348488	-0.0025202		0.0414199	0.000588837		0.119626	0.0825415		0.380979	-0.000135225		0.254293	0.00010504		-0.143604	0.00184414		0.676835	0.290511		0.219263	0.0291904		-0.171715	0.000525294		0.394423	0.0891989		0.578769	-0.00614235		-0.144345	0.00086012
0.520638	-0.0804622		-0.29972	0.0038696		-0.355761	-0.00247961		0.0773518	0.00060287		0.165874	0.0782353		0.335989	-0.000179532		0.21966	0.000230631		-0.133687	0.00217241		0.65181	0.268918		0.241241	0.0387615		-0.174169	0.000559258		0.415889	0.0899081		0.565326	-0.00740544		-0.117894	0.000744545
0.534902	-0.0760693		-0.300663	0.00882831		-0.359213	-0.0024045		0.113338	0.000609099		0.212503	0.0734946		0.290363	-0.000228858		0.184471	0.000373993		-0.119931	0.00252747		0.625824	0.247711		0.261401	0.048155		-0.17162	0.000594941		0.440836	0.0892108		0.552156	-0.00859913		-0.0887407	0.000591051
0.550449	-0.0715946		-0.299335	0.0137847		-0.358504	-0.00230222		0.148933	0.000606263		0.258931	0.0684417		0.244476	-0.000283414		0.148966	0.000536252		-0.102765	0.00290909		0.599023	0.22704		0.279206	0.0572734		-0.164236	0.000632363		0.468792	0.0870219		0.53967	-0.0097387		-0.0571139	0.000395356
0.567156	-0.0670719		-0.295594	0.0187395		-0.353504	-0.00217965		0.18367	0.000592989		0.304533	0.0631829		0.198702	-0.000343378		0.113443	0.000718484		-0.082599	0.00331663		0.571484	0.207029		0.294249	0.0660108		-0.15216	0.000671454		0.499137	0.0834778		0.52817	-0.0108373		-0.0233262	0.000153062
0.584733	-0.0625142		-0.289246	0.0236909		-0.344423	-0.00204327		0.217101	0.000567797		0.348626	0.0578095		0.15338	-0.000408892		0.0782813	0.000921687		-0.0598261	0.00374901		0.543216	0.187778		0.306345	0.0742509		-0.13551	0.000712052		0.531178	0.0788539		0.517817	-0.0119054		0.0122963	-0.000140303
0.602795	-0.057914		-0.280054	0.0286345		-0.331684	-0.00189916		0.248926	0.000529103		0.390543	0.0523992		0.108821	-0.000480051		0.0439142	0.00114676		-0.0348275	0.00420462		0.514164	0.169361		0.315434	0.0818656		-0.11442	0.000753898		0.564388	0.0734396		0.508636	-0.0129509		0.0494318	-0.000489236
0.621082	-0.0532454		-0.267733	0.033562		-0.315713	-0.00175302		0.279074	0.000475219		0.429868	0.0470173		0.0653202	-0.000556896		0.0107795	0.00139449		-0.00797492	0.00468125		0.484239	0.151831		0.321491	0.0887134		-0.0891507	0.000796627		0.598568	0.067498		0.500521	-0.0139785		0.0877561	-0.0008982
0.639601	-0.0484648		-0.251995	0.0384604		-0.296877	-0.00161022		0.307608	0.000404367		0.466587	0.0417176		0.0231544	-0.000639404		-0.0206906	0.00166548		0.0203653	0.00517605		0.453406	0.135223		0.324617	0.094661		-0.0601655	0.000839764		0.633661	0.0612676		0.493233	-0.0149896		0.126935	-0.00137156
0.658474	-0.043513		-0.232667	0.0433114		-0.275487	-0.0014758		0.33459	0.000314682		0.50092	0.0365436		-0.0174065	-0.000727478		-0.0500651	0.00196017		0.0498278	0.0056854		0.421748	0.119555		0.325121	0.0996486		-0.0280621	0.000882717		0.669496	0.0549644		0.4865	-0.0159821		0.166616	-0.00191348
0.677707	-0.0383162		-0.209778	0.0480909		-0.251798	-0.00135451		0.360023	0.00020423		0.533067	0.0315299		-0.0560961	-0.000820938		-0.0769277	0.00227876		0.080044	0.00620489		0.389406	0.104828		0.323437	0.103734		0.00653393	0.000924772		0.705687	0.0487839		0.480309	-0.0169498		0.206447	-0.00252785
0.697106	-0.0327876		-0.183475	0.0527675		-0.226017	-0.00125084		0.383851	7.10215e-05		0.563118	0.0267031		-0.0926458	-0.000919504		-0.100923	0.00262119		0.110638	0.00672921		0.356505	0.0910314		0.319984	0.107049		0.0430009	0.000965084		0.741625	0.0429029		0.475104	-0.0178827		0.246143	-0.00321817
0.716276	-0.026829		-0.153915	0.0573023		-0.198328	-0.00116902		0.405978	-8.69669e-05		0.591078	0.0220829		-0.12678	-0.00102279		-0.121786	0.00298708		0.14122	0.00725207		0.323123	0.0781404		0.315122	0.109726		0.080716	0.00100267		0.776465	0.0374822		0.471589	-0.0187662		0.285526	-0.00398743
0.734614	-0.0203323		-0.121226	0.0616481		-0.168963	-0.00111304		0.426325	-0.00027177		0.616935	0.0176832		-0.15821	-0.00113029		-0.139307	0.0033757		0.171383	0.00776612		0.289343	0.0661219		0.309157	0.11188		0.11905	0.00103642		0.809111	0.0326677		0.470441	-0.0195812		0.324473	-0.00483795
0.751451	-0.0131818		-0.0855097	0.0657486		-0.138256	-0.0010867		0.444879	-0.000485404		0.640715	0.0135132		-0.186633	-0.00124136		-0.153276	0.00378592		0.2007	0.00826288		0.255379	0.054933		0.302335	0.113608		0.157362	0.00106506		0.83846	0.028593		0.472218	-0.0203037		0.362825	-0.00577125
0.766497	-0.00525541		-0.0469099	0.0695375		-0.106603	-0.00109359		0.461637	-0.000729833		0.662415	0.00957806		-0.211755	-0.0013552		-0.163465	0.00421615		0.228754	0.00873263		0.221668	0.0445235		0.29487	0.114983		0.194994	0.00108717		0.864145	0.0253802		0.477355	-0.0209048		0.400385	-0.00678786
0.780136	0.00357256		-0.00579542	0.0729382		-0.0743936	-0.00113708		0.476543	-0.00100693		0.681924	0.00588003		-0.233392	-0.00147086		-0.169626	0.00466428		0.255254	0.00916437		0.188785	0.0348369		0.287014	0.116061		0.231263	0.00110117		0.887026	0.0231422		0.486165	-0.0213503		0.436983	-0.00788716
0.793122	0.0134293		0.0371141	0.0758632		-0.0420016	-0.00122036		0.489453	-0.00131845		0.698985	0.00241931		-0.251531	-0.0015872		-0.171488	0.00512764		0.280111	0.00954573		0.157324	0.0258116		0.279097	0.116876		0.265461	0.00110534		0.908681	0.0219827		0.498837	-0.0216006		0.47252	-0.00906715
0.806125	0.0244407		0.0808611	0.0782132		-0.00978594	-0.00134639		0.500141	-0.00166593		0.713195	-0.000805217		-0.266258	-0.00170289		-0.168808	0.00560292		0.30335	0.00986291		0.127859	0.0173822		0.27149	0.117442		0.296917	0.00109778		0.930642	0.0219978		0.515436	-0.0216108		0.506909	-0.0103242
0.819576	0.0367286		0.124482	0.0798769		0.0219249	-0.00151792		0.508294	-0.00205069		0.72408	-0.00379524		-0.277661	-0.00181639		-0.161524	0.00608611		0.324995	0.0101006		0.100944	0.00948022		0.264535	0.11775		0.325214	0.00107643		0.954136	0.0232759		0.535897	-0.0213302		0.539994	-0.011653
0.833667	0.0504073		0.167239	0.0807309		0.052895	-0.00173745		0.513573	-0.00247376		0.731338	-0.00655228		-0.285792	-0.00192593		-0.149855	0.00657247		0.34502	0.0102419		0.0771191	0.00203509		0.258526	0.117773		0.350333	0.00103909		0.980078	0.0258979		0.560021	-0.0207028		0.571516	-0.0130458
0.848493	0.0655798		0.208734	0.0806586		0.0830208	-0.00200719		0.51582	-0.00293577		0.734997	-0.00907708		-0.290668	-0.00202951		-0.1342	0.0070564		0.363349	0.0102684		0.05687	-0.00502473		0.253708	0.11746		0.372499	0.000983373		1.00915	0.0299364		0.587504	-0.0196672		0.60111	-0.014493
0.864498	0.0823338		0.248778	0.0796105		0.11228	-0.00232903		0.51519	-0.00343692		0.735253	-0.011369		-0.292266	-0.00212488		-0.114992	0.00753144		0.37985	0.0101601		0.0405047	-0.011771		0.250282	0.11674		0.391961	0.000906766		1.04202	0.0354555		0.618027	-0.0181563		0.628368	-0.015982
0.88277	0.100737		0.287211	0.0776437		0.14066	-0.00270451		0.512013	-0.00397687		0.732225	-0.0134253		-0.290527	-0.0022095		-0.0926419	0.00799018		0.394338	0.0098954		0.0280703	-0.0182751		0.248399	0.115522		0.408913	0.000806601		1.07956	0.0425087		0.651309	-0.0160986		0.653067	-0.0174974
0.904737	0.120833		0.323834	0.074882		0.168123	-0.00313471		0.506596	-0.00455466		0.725871	-0.0152411		-0.285353	-0.00228056		-0.0675482	0.00842416		0.406604	0.00945097		0.0194394	-0.0246069		0.248171	0.113692		0.42349	0.000680084		1.12267	0.0511375		0.687042	-0.0134175		0.675307	-0.0190206
0.931712	0.142633		0.3584	0.0714572		0.194612	-0.00362024		0.499151	-0.00516862		0.716101	-0.0168084		-0.276607	-0.00233498		-0.0400958	0.00882387		0.416536	0.00880209		0.0144389	-0.0308343		0.249681	0.111118		0.435769	0.000524301		1.17233	0.0613687		0.72478	-0.0100326		0.695361	-0.0205295
0.964736	0.166115		0.390613	0.0674889		0.220034	-0.00416111		0.489848	-0.00581625		0.703101	-0.0181159		-0.264149	-0.00236935		-0.0106611	0.00917867		0.424193	0.00792252		0.0128935	-0.0370225		0.253063	0.107666		0.445765	0.000336245		1.22964	0.0732119		0.763901	-0.00585999		0.713439	-0.021998
1.00457	0.191211		0.420159	0.0630855		0.244288	-0.0047567		0.478945	-0.00649413		0.687552	-0.0191489		-0.247935	-0.00237997		0.020385	0.00947671		0.429728	0.00678466		0.0146258	-0.043233		0.258536	0.103277		0.453429	0.000112831		1.29564	0.0866557		0.803627	-0.000813419		0.729614	-0.0233962
1.05168	0.217804		0.44682	0.0583448		0.26732	-0.0054056		0.466881	-0.00719778		0.670419	-0.0198886		-0.228081	-0.00236282		0.0526729	0.00970491		0.433266	0.00535969		0.0194429	-0.0495234		0.266366	0.0980034		0.458647	-0.000149072		1.37104	0.101664		0.843112	0.00519486		0.74389	-0.0246896
1.10625	0.24572		0.470553	0.0533543		0.28917	-0.00610553		0.454191	-0.00792156		0.652623	-0.0203121		-0.204808	-0.00231358		0.0858301	0.00984892		0.434863	0.00361772		0.0270934	-0.0559462		0.276795	0.0919708		0.461293	-0.000452608		1.45623	0.118171		0.881499	0.0122526		0.756426	-0.0258389
1.1682	0.274719		0.4914	0.0481926		0.309921	-0.00685325		0.441369	-0.00865852		0.634942	-0.0203923		-0.178335	-0.00222761		0.119477	0.00989307		0.434508	0.00152808		0.037239	-0.0625484		0.290015	0.0853093		0.461396	-0.000800897		1.55166	0.136077		0.91784	0.0204463		0.767684	-0.0268
1.23741	0.304488		0.50937	0.0429295		0.329625	-0.00764438		0.428829	-0.0094003		0.618013	-0.0200976		-0.148858	-0.00209996		0.153222	0.00982039		0.432122	-0.000940484		0.0494814	-0.0693706		0.306168	0.0781327		0.459243	-0.00119699		1.65803	0.155243		0.950993	0.0298588		0.778275	-0.0275237
1.3139	0.334632		0.524434	0.0376274		0.34828	-0.00847329		0.416903	-0.010137		0.602333	-0.0193923		-0.116547	-0.00192541		0.186675	0.00961257		0.427618	-0.0038194		0.0634043	-0.0764464		0.325347	0.0705393		0.455279	-0.00164381		1.77604	0.175482		0.979805	0.0405678		0.788734	-0.0279553
1.39758	0.364662		0.53664	0.0323417		0.36582	-0.00933296		0.40585	-0.010857		0.588267	-0.018236		-0.0815539	-0.00169844		0.219492	0.00924996		0.421075	-0.00713994		0.0785853	-0.0838015		0.347585	0.0626137		0.449931	-0.00214411		1.9061	0.196558		1.00378	0.052643		0.799435	-0.0280345
1.48823	0.393991		0.546194	0.0271217		0.382119	-0.0102148		0.395851	-0.0115468		0.576101	-0.0165845		-0.0440151	-0.00141331		0.251405	0.00871166		0.41286	-0.0109327		0.094595	-0.0914529		0.37286	0.0544275		0.443564	-0.0027004		2.0487	0.218173		1.02353	0.0661436		0.810597	-0.0276957
1.58598	0.421925		0.553371	0.022012		0.39703	-0.0111087		0.387036	-0.0121912		0.566212	-0.0143894		-0.0040895	-0.00106402		0.282186	0.00797551		0.403508	-0.0152272		0.110995	-0.0994083		0.401086	0.0460413		0.436474	-0.00331487		2.20472	0.239964		1.04029	0.0811149		0.822277	-0.0268675
1.69163	0.447647		0.558406	0.0170524		0.410518	-0.0120023		0.379557	-0.0127726		0.559177	-0.0115988		0.0379378	-0.00064442		0.311587	0.00701818		0.393551	-0.0200511		0.127336	-0.107665		0.432109	0.0375059		0.428894	-0.00398929		2.37498	0.261495		1.05528	0.0975852		0.834369	-0.0254731
1.80622	0.470293		0.561439	0.0122793		0.422747	-0.0128817		0.373627	-0.0132714		0.555666	-0.00815808		0.081584	-0.000148216		0.339358	0.00581529		0.383456	-0.0254297		0.143185	-0.116209		0.465704	0.0288639		0.420993	-0.00472497		2.55976	0.28225		1.06944	0.115562		0.846601	-0.0234302
1.93053	0.489164		0.562527	0.00772662		0.43399	-0.0137304		0.369484	-0.0136658		0.556281	-0.00400975		0.126229	0.000430972		0.365341	0.00434154		0.373628	-0.0313851		0.158208	-0.125013		0.501567	0.020151		0.412894	-0.00552261		2.75852	0.301625		1.08353	0.135026		0.858561	-0.0206516
2.06481	0.50387		0.561634	0.00342602		0.44449	-0.0145298		0.367319	-0.0139313		0.561505	0.000905158		0.171208	0.00109953		0.389535	0.00257083		0.364411	-0.0379353		0.172221	-0.13404		0.539355	0.0113979		0.404734	-0.00638223		2.96987	0.318922		1.09845	0.155929		0.869765	-0.0170454
2.20907	0.514172		0.558677	-0.000591974		0.454454	-0.0152588		0.367257	-0.0140414		0.571699	0.00664644		0.215842	0.0018638		0.412026	0.000476516		0.356093	-0.0450933		0.185141	-0.143234		0.578816	0.00263162		0.396696	-0.00730303		3.19174	0.33334		1.11535	0.17819		0.879783	-0.0125157
2.36314	0.519759		0.553661	-0.0042974		0.46419	-0.0158936		0.369357	-0.0139667		0.5871	0.0132736		0.259427	0.00272994		0.43288	-0.00196837		0.348901	-0.0528662		0.196888	-0.152528		0.619869	-0.00612291		0.388979	-0.00828325		3.42207	0.343975		1.13553	0.201683		0.888412	-0.00696316
2.52648	0.520166		0.546821	-0.00766025		0.4742	-0.0164075		0.373611	-0.0136755		0.607823	0.0208446		0.30123	0.00370388		0.452107	-0.00479086		0.343008	-0.0612539		0.207364	-0.161837		0.662509	-0.0148412		0.381744	-0.00932009		3.65925	0.349894		1.16008	0.22624		0.895751	-0.000286061
2.69793	0.514772		0.538583	-0.0106498		0.485078	-0.0167713		0.379947	-0.0131337		0.633854	0.0294145		0.34052	0.00479118		0.46966	-0.00801766		0.338533	-0.0702479		0.21645	-0.171058		0.706664	-0.0234976		0.375092	-0.0104095		3.90149	0.350383		1.18979	0.251638		0.902022	0.00761857
2.87581	0.502801		0.529426	-0.0132343		0.497382	-0.0169524		0.388222	-0.0123045		0.665099	0.0390336		0.376657	0.0059969		0.485432	-0.0116748		0.335538	-0.0798301		0.224001	-0.180072		0.752144	-0.0320639		0.369086	-0.0115461		4.14607	0.345118		1.2253	0.277599		0.90734	0.0168536
3.0587	0.483439		0.519841	-0.0153801		0.511578	-0.0169154		0.398228	-0.0111491		0.701545	0.0497457		0.409152	0.00732545		0.499282	-0.0157873		0.334034	-0.0899712		0.229877	-0.188738		0.798629	-0.0405077		0.363811	-0.0127229		4.38923	0.333992		1.26743	0.303777		0.911641	0.0275204
3.24589	0.456167		0.510355	-0.0170517		0.528044	-0.0166219		0.409729	-0.0096261		0.74336	0.0615862		0.437601	0.00878046		0.511145	-0.0203784		0.333998	-0.100629		0.234026	-0.196897		0.845668	-0.0487907		0.359403	-0.0139314		4.62702	0.316866		1.31748	0.329756		0.91478	0.0397167
3.43678	0.421		0.501492	-0.018211		0.547063	-0.0160302		0.4226	-0.00769252		0.790775	0.0745794		0.461647	0.0103646		0.521085	-0.0254693		0.335433	-0.111749		0.23654	-0.204368		0.892664	-0.0568674		0.356022	-0.015161		4.85598	0.293493		1.37692	0.355041		0.916827	0.0535344
3.63009	0.378266		0.493715	-0.0188175		0.568822	-0.0150959		0.436909	-0.0053035		0.843912	0.0887362		0.481135	0.0120792		0.529236	-0.0310783		0.338407	-0.123257		0.237596	-0.210947		0.938867	-0.0646837		0.353792	-0.0163991		5.07251	0.263518		1.44703	0.379053		0.918277	0.0690574
3.82349	0.328279		0.487406	-0.0188274		0.59341	-0.0137715		0.452829	-0.00241286		0.902725	0.104051		0.496249	0.0139246		0.535696	-0.0372205		0.343014	-0.135065		0.237374	-0.216407		0.98346	-0.0721751		0.352783	-0.0176311		5.27247	0.22649		1.52871	0.401122		0.919837	0.0863589
4.01394	0.271241		0.48287	-0.0181944		0.620809	-0.0120068		0.4705	0.00102646		0.967033	0.120499		0.507373	0.0158991		0.540488	-0.0439063		0.349316	-0.147064		0.236027	-0.220499		1.02581	-0.0792656		0.353016	-0.0188398		5.45263	0.181871		1.6225	0.42048		0.922133	0.105498
4.19875	0.207259		0.480332	-0.016869		0.650897	-0.00974931		0.489978	0.00506193		1.03671	0.138033		0.514891	0.0179994		0.543567	-0.0511415		0.357317	-0.159124		0.233681	-0.222948		1.06566	-0.0858663		0.354458	-0.0200054		5.61192	0.129131		1.72857	0.436319		0.925681	0.126515
4.3763	0.136357		0.479942	-0.014799		0.683458	-0.00694418		0.511237	0.00974078		1.11184	0.156579		0.519122	0.02022		0.544863	-0.0589257		0.36697	-0.17109		0.230436	-0.223496		1.10291	-0.091874		0.357026	-0.0211054		5.75023	0.0680164		1.84682	0.447984		0.931113	0.149431
4.54517	0.0585744		0.481772	-0.0119294		0.718249	-0.00353497		0.534161	0.0151092		1.19268	0.176034		0.520349	0.0225532		0.544435	-0.0672514		0.37817	-0.182786		0.226364	-0.222032		1.13747	-0.0971703		0.360584	-0.0221144		5.86636	-0.00126444		1.97686	0.455091		0.939327	0.17424
4.70346	-0.0257902		0.485819	-0.00820311		0.755042	0.000535992		0.558543	0.0212118		1.27939	0.196258		0.518918	0.0249883		0.542575	-0.0761035		0.390752	-0.194006		0.221512	-0.21867		1.16941	-0.10162		0.364943	-0.0230039		5.95722	-0.0781903		2.11799	0.457402		0.951335	0.200906
4.84951	-0.116005		0.492001	-0.0035611		0.793564	0.00532697		0.584147	0.0280901		1.37197	0.217077		0.515305	0.0275119		0.539702	-0.0854575		0.404496	-0.204516		0.215918	-0.213673		1.19924	-0.105071		0.369916	-0.0237421		6.01828	-0.162154		2.26899	0.454623		0.968034	0.229358
4.98276	-0.211032		0.500161	0.0020569		0.833432	0.0108961		0.610907	0.0357818		1.47037	0.238271		0.510052	0.0301071		0.536214	-0.0952786		0.419117	-0.214051		0.209647	-0.207318		1.22775	-0.107354		0.375485	-0.024294		6.045	-0.252479		2.42833	0.446348		0.990131	0.259484
5.10285	-0.309721		0.510081	0.00871161		0.874116	0.0173003		0.639053	0.0443198		1.57468	0.259574		0.503663	0.0327535		0.532434	-0.10552		0.434306	-0.222316		0.202827	-0.199861		1.25569	-0.108277		0.381904	-0.0246209		6.03442	-0.348266		2.59464	0.432113		1.01816	0.291127
5.2083	-0.410858		0.521564	0.0164634		0.914934	0.0245947		0.668978	0.0537301		1.68505	0.280669		0.496576	0.0354266		0.528615	-0.116124		0.449847	-0.228979		0.195619	-0.191532		1.28363	-0.107634		0.389594	-0.0246808		5.98573	-0.448279		2.76709	0.411602		1.05257	0.324076
5.29668	-0.513138		0.534532	0.025371		0.955047	0.0328311		0.701027	0.0640309		1.80152	0.301181		0.489163	0.0380977		0.524937	-0.127015		0.46569	-0.233677		0.188174	-0.18254		1.31194	-0.105196		0.398973	-0.024428		5.90035	-0.550994		2.94495	0.384773		1.09373	0.358063
5.36607	-0.615129		0.54902	0.0354907		0.993585	0.0420567		0.735422	0.0752305		1.92397	0.320676		0.481728	0.0407334		0.521508	-0.138105		0.481872	-0.236009		0.180623	-0.173071		1.34093	-0.100717		0.410404	-0.0238132		5.78171	-0.654698		3.1271	0.351737		1.14191	0.392754
5.41611	-0.715251		0.565079	0.0468744		1.03005	0.0523125		0.772261	0.0873258		2.05226	0.338654		0.474531	0.0432952		0.518366	-0.149288		0.498396	-0.235537		0.173072	-0.163294		1.37099	-0.0939307		0.424189	-0.0227835		5.63459	-0.757617		3.31218	0.312633		1.1972	0.427742
5.44693	-0.811921		0.582691	0.0595685		1.06458	0.0636321		0.81151	0.1003		2.18615	0.354545		0.46783	0.0457391		0.515478	-0.160438		0.515189	-0.231847		0.165626	-0.153353		1.40239	-0.0845539		0.440572	-0.0212826		5.46369	-0.85826		3.4988	0.267772		1.25953	0.462542
5.458	-0.904096		0.601791	0.0736115		1.09768	0.0760392		0.853041	0.11412		2.32557	0.367707		0.461924	0.0480158		0.512791	-0.17141		0.532101	-0.224721		0.158421	-0.143378		1.43523	-0.0723313		0.459732	-0.0192509		5.27226	-0.955639		3.68522	0.217768		1.32902	0.496584
5.44879	-0.99161		0.622376	0.0890326		1.12978	0.089546		0.896779	0.128737		2.47078	0.37742		0.457111	0.0500695		0.510387	-0.182037		0.548898	-0.214263		0.151664	-0.13348		1.46955	-0.0571723		0.481786	-0.0166258		5.06211	-1.04898		3.86923	0.163425		1.40611	0.529203
5.41961	-1.07478		0.644588	0.105849		1.16113	0.104151		0.942859	0.144077		2.62207	0.38294		0.453649	0.0518384		0.50858	-0.192129		0.565344	-0.200773		0.145598	-0.123753		1.50582	-0.0392433		0.506783	-0.0133417		4.83479	-1.13731		4.04882	0.105556		1.49141	0.559636
5.37102	-1.1538		0.66863	0.124064		1.19185	0.119835		0.991567	0.160048		2.77936	0.383657		0.451733	0.053254		0.50782	-0.201472		0.58143	-0.184581		0.140463	-0.114278		1.54534	-0.01888		0.534699	-0.00933085		4.59244	-1.21949		4.22273	0.0449341		1.58539	0.587013
5.3033	-1.22865		0.69464	0.143663		1.22226	0.136562		1.04318	0.176528		2.94196	0.379206		0.451499	0.0542574		0.508538	-0.209824		0.597529	-0.165982		0.136483	-0.10512		1.58985	0.00354378		0.565437	-0.00452346		4.33728	-1.29465		4.38981	-0.0176972		1.68853	0.610403
5.21662	-1.29922		0.722651	0.164613		1.25306	0.154272		1.0979	0.193369		3.10859	0.369355		0.453022	0.0548489		0.511097	-0.216919		0.614239	-0.145244		0.133867	-0.0963331		1.64101	0.0276573		0.598822	0.00115151		4.07124	-1.36253		4.54841	-0.0816041		1.80146	0.628958
5.1107	-1.36552		0.752584	0.186857		1.28526	0.172881		1.15588	0.21039		3.27736	0.353844		0.456319	0.0551205		0.515788	-0.22246		0.632141	-0.12261		0.132806	-0.0879571		1.70018	0.0530891		0.634595	0.00776574		3.79624	-1.42311		4.69693	-0.146049		1.92474	0.642008
4.98407	-1.42744		0.784305	0.210312		1.31982	0.192278		1.21717	0.227397		3.44593	0.332335		0.461345	0.0552233		0.522838	-0.226122		0.651721	-0.0982978		0.133479	-0.0800225		1.76841	0.0794626		0.67241	0.0153907		3.51415	-1.47607		4.83448	-0.210336		2.05869	0.648961
4.83435	-1.48457		0.817799	0.234864		1.35754	0.212318		1.28173	0.244249		3.61237	0.304495		0.467998	0.0553174		0.5324	-0.227585		0.673362	-0.0725077		0.136048	-0.0725496		1.84648	0.106392		0.711882	0.0240965		3.22674	-1.52062		4.96031	-0.27399		2.20334	0.649243
4.66011	-1.53605		0.853285	0.260368		1.39927	0.232823		1.34964	0.2609		3.7756	0.270243		0.476144	0.0555556		0.544557	-0.22663		0.697349	-0.0454241		0.140659	-0.0655493		1.93481	0.133476		0.752747	0.033951		2.93594	-1.55549		5.07297	-0.33687		2.35845	0.642557
4.46202	-1.58077		0.891089	0.286639		1.44602	0.253575		1.42131	0.277347		3.93488	0.229924		0.485721	0.0560836		0.559322	-0.223214		0.723878	-0.0172206		0.147444	-0.0590246		2.03353	0.160295		0.794966	0.0450186		2.64368	-1.57914		5.17032	-0.399019		2.52345	0.629075
4.24212	-1.61791		0.93146	0.313452		1.4988	0.274315		1.49725	0.293565		4.08889	0.184147		0.496802	0.0570395		0.576632	-0.217397		0.753112	0.0119368		0.156519	-0.0529708		2.14244	0.186407		0.838612	0.0573584		2.35215	-1.5905		5.24982	-0.460459		2.69742	0.609246
4.00306	-1.64729		0.974508	0.340537		1.55845	0.294737		1.57781	0.309479		4.2357	0.133556		0.509529	0.0585542		0.596348	-0.209244		0.785223	0.0418844		0.167983	-0.0473768		2.2613	0.211337		0.883693	0.071023		2.06434	-1.58952		5.30877	-0.521109		2.87945	0.583491
3.74824	-1.66901		1.02019	0.367571		1.62559	0.314485		1.66318	0.32496		4.3735	0.0787543		0.524009	0.0607509		0.618255	-0.198787		0.820337	0.0724567		0.181916	-0.0422252		2.38983	0.234582		0.930096	0.0860563		1.78379	-1.57659		5.34533	-0.58077		3.06885	0.552111
3.4812	-1.68295		1.06839	0.39418		1.70083	0.333149		1.75373	0.339825		4.50099	0.0203168		0.540283	0.0637449		0.64209	-0.186035		0.858481	0.103482		0.198381	-0.0374934		2.52767	0.255597		0.977633	0.102492		1.51411	-1.55184		5.35922	-0.639175		3.26484	0.515289
3.20473	-1.68879		1.11916	0.41993		1.78489	0.350265		1.85019	0.353831		4.61693	-0.0411983		0.558323	0.0676437		0.66764	-0.170984		0.899648	0.134775		0.217417	-0.033154		2.67411	0.273797		1.0262	0.12035		1.25884	-1.51503		5.35073	-0.69616		3.46622	0.473097
2.92088	-1.68634		1.17282	0.444325		1.87846	0.365304		1.95342	0.366676		4.7196	-0.105237		0.578029	0.072546		0.694811	-0.153674		0.94409	0.166138		0.239046	-0.0291753		2.82829	0.288551		1.07587	0.139638		1.02131	-1.46608		5.31922	-0.751789		3.67145	0.425507
2.6321	-1.67541		1.22989	0.466842		1.98198	0.377722		2.06407	0.377993		4.80737	-0.171235		0.599226	0.0785419		0.723551	-0.134222		0.992506	0.197349		0.263259	-0.0255218		2.98927	0.299224		1.12681	0.160342		0.804347	-1.40542		5.26301	-0.8062		3.87873	0.372469
2.342	-1.65556		1.29072	0.487046		2.09552	0.38709		2.1825	0.387349		4.87922	-0.238608		0.621665	0.0857114		0.753749	-0.112792		1.04584	0.22816		0.290023	-0.0221547		3.15585	0.305308		1.17906	0.18243		0.61017	-1.33363		5.18017	-0.859405		4.08584	0.31415
2.05473	-1.62604		1.35551	0.504667		2.21887	0.393183		2.30898	0.394268		4.93433	-0.306784		0.645066	0.0941244		0.785195	-0.0895496		1.10498	0.258294		0.319277	-0.0190323		3.32639	0.306514		1.23253	0.205845		0.440563	-1.25102		5.0692	-0.911205		4.28984	0.251095
1.77409	-1.58637		1.42424	0.519516		2.35159	0.395888		2.44377	0.398292		4.97174	-0.37536		0.669263	0.103839		0.817647	-0.0646419		1.17065	0.287436		0.350923	-0.0161105		3.49866	0.302675		1.28713	0.230506		0.297057	-1.15764		4.9288	-0.961183		4.48725	0.18409
1.50326	-1.5367		1.49666	0.531366		2.49311	0.395066		2.587	0.399028		4.99065	-0.444191		0.694306	0.114902		0.851025	-0.0382058		1.24341	0.315233		0.384829	-0.0133429		3.66994	0.293617		1.34278	0.256298		0.180738	-1.05398		4.75837	-1.00875		4.67483	0.113942
1.24496	-1.47747		1.57247	0.539905		2.64265	0.390507		2.73842	0.396103		4.99082	-0.513265		0.720351	0.127344		0.885544	-0.0103691		1.32372	0.341283		0.420824	-0.0106814		3.83736	0.279109		1.39942	0.283074		0.0914151	-0.941394		4.55854	-1.05333		4.85012	0.0414247
1.00175	-1.40898		1.65176	0.544738		2.79897	0.381929		2.89734	0.389091		4.97254	-0.582532		0.747515	0.141183		0.921574	0.0187454		1.41197	0.365138		0.458691	-0.00807616		3.99804	0.258939		1.45695	0.310649		0.02707	-0.821716		4.33077	-1.09447		5.0108	-0.032712
0.776279	-1.33171		1.73533	0.545384		2.96039	0.36898		3.06267	0.377501		4.93616	-0.651828		0.775849	0.156418		0.959436	0.0490163		1.5084	0.386296		0.498168	-0.00547636		4.14907	0.233111		1.5153	0.338798		-0.0155239	-0.696892		4.07734	-1.13171		5.15385	-0.107726
0.571188	-1.2466		1.82434	0.541355		3.12483	0.351282		3.23293	0.360768		4.88186	-0.720862		0.805441	0.173031		0.999321	0.0803193		1.61311	0.404236		0.538939	-0.00283017		4.28773	0.20199		1.57444	0.367248		-0.0398991	-0.56943		3.80169	-1.16446		5.27558	-0.18287
0.388953	-1.15478		1.91986	0.532397		3.29025	0.328575		3.40631	0.338351		4.80985	-0.78923		0.836472	0.190981		1.04129	0.112524		1.7261	0.418534		0.580633	-8.51438e-05		4.4118	0.166168		1.6346	0.395678					3.50811	-1.19224		5.37247	-0.257372
0.231728	-1.0572		2.02264	0.518643		3.45495	0.300808		3.58102	0.310005		4.72048	-0.856481		0.869199	0.210207		1.08534	0.145488		1.84736	0.42894		0.622846	0.00281145		4.51934	0.126268		1.69643	0.423712					3.20139	-1.21482		5.44185	-0.330427
0.100949	-0.954415		2.13313	0.500465		3.61732	0.268052		3.75553	0.275961		4.61403	-0.922153		0.904	0.230621		1.13149	0.179055		1.97678	0.435293		0.665221	0.00591238		4.60893	0.0828849		1.76079	0.450917					2.88722	-1.2321		5.48169	-0.40125
-0.0029209	-0.846924		2.25152	0.47823		3.77551	0.230368		3.92836	0.236757		4.49051	-0.98571		0.941435	0.252106		1.17994	0.213048		2.11396	0.437406		0.707499	0.00927004		4.68005	0.0365893		1.82839	0.476798					2.57157	-1.24371		5.49069	-0.469296
-0.0800513	-0.735825		2.37778	0.452225		3.92765	0.18777		4.09777	0.19297		4.34981	-1.0465		0.982142	0.274517		1.23095	0.247266		2.2583	0.435025		0.749462	0.0129362		4.73257	-0.0120614		1.89979	0.500794					2.26	-1.249		5.46881	-0.534386
-0.131027	-0.623313		2.5118	0.422662		4.07215	0.140277		4.26216	0.145135		4.19198	-1.10386		1.02668	0.297673		1.28466	0.28148		2.40917	0.427864		0.790837	0.0169615		4.76604	-0.0625614		1.97574	0.522273					1.95739	-1.24709		5.41737	-0.596553
-0.157459	-0.51226		2.65322	0.389682		4.20737	0.0880542		4.42039	0.0937529		4.01722	-1.15724		1.07553	0.32136		1.34104	0.315426		2.56606	0.415729		0.831297	0.0213952		4.77992	-0.114582		2.05734	0.540531					1.66803	-1.23716		5.33854	-0.655797
-0.162497	-0.405577		2.80133	0.353358		4.33118	0.0315153		4.57138	0.0392995		3.82632	-1.20606		1.12913	0.345322		1.39988	0.348804		2.72839	0.398593		0.870537	0.0262844		4.7739	-0.168054		2.14588	0.554843					1.39564	-1.21864		5.2347	-0.712023
			2.95501	0.313702		4.44126	-0.0287596		4.71359	-0.0177668		3.62115	-1.24964		1.18802	0.36926		1.46091	0.381269		2.89533	0.376522		0.908329	0.0316741		4.74767	-0.223064		2.24241	0.564624					1.14327	-1.19105		5.10799	-0.765105
			3.11278	0.27067		4.53531	-0.0921505		4.8452	-0.0769942		3.40424	-1.28735		1.2527	0.392833		1.52405	0.412431		3.06596	0.34956		0.944543	0.0376059		4.70088	-0.279717		2.34772	0.569538					0.913198	-1.15384		4.9603	-0.814925
			3.27307	0.224186		4.61104	-0.158032		4.96447	-0.13795		3.17841	-1.31878		1.32353	0.415647		1.58967	0.441848		3.23934	0.31769		0.979314	0.0441182		4.63327	-0.338075		2.46222	0.569387					0.707167	-1.10681		4.79327	-0.861313
			3.43445	0.174215		4.66645	-0.225761		5.06945	-0.200277		2.94691	-1.34356		1.40074	0.437258		1.65829	0.469022		3.41438	0.280842		1.01318	0.0512449		4.54467	-0.39815		2.586	0.563943					0.526605	-1.05041		4.60879	-0.90396
			3.59534	0.120803		4.70036	-0.294667		5.15773	-0.263728		2.71309	-1.36114		1.4844	0.457169		1.73036	0.493395		3.58956	0.238897		1.04691	0.0590148		4.43539	-0.459895		2.7188	0.552898					0.372565	-0.985475		4.40956	-0.942458
			3.7539	0.0640479		4.71241	-0.364036		5.22681	-0.32811		2.48007	-1.37081		1.57461	0.474823		1.80616	0.514381		3.76283	0.19175		1.08123	0.067451		4.30669	-0.523189		2.85995	0.535914					0.245189	-0.91271		4.19861	-0.976523
			3.90843	0.00404999		4.70256	-0.433171		5.27451	-0.393204		2.25072	-1.37224		1.67158	0.489603		1.88609	0.531462		3.93176	0.139494		1.11676	0.07657		4.16018	-0.587829		3.00842	0.512793					0.14336	-0.832677		3.97856	-1.00613
			4.05771	-0.0591011		4.67071	-0.501581		5.29882	-0.458734		2.02757	-1.36576		1.77548	0.50083		1.9708	0.544252		4.09411	0.0825473		1.15403	0.0863803		3.99715	-0.653519		3.16283	0.483589					0.0651237	-0.746085		3.7516	-1.03136
			4.20062	-0.125276		4.6166	-0.569104		5.29835	-0.524373		1.81274	-1.35209		1.88639	0.507827		2.06104	0.552432		4.24822	0.0215431		1.19355	0.0968822		3.81868	-0.719856		3.32152	0.448501					0.00829044	-0.654009		3.51974	-1.05218
			4.33556	-0.194177		4.54019	-0.63576		5.27279	-0.589803		1.60789	-1.33177		2.00434	0.510114		2.15736	0.55564		4.39256	-0.0428402		1.23586	0.108066		3.62592	-0.78632		3.48266	0.407713					-0.0293473	-0.55772		3.28465	-1.06833
			4.4606	-0.265248		4.44215	-0.701537		5.22247	-0.654747		1.41428	-1.30508		2.1294	0.507541		2.26005	0.553442		4.52513	-0.109927		1.2815	0.11991		3.42009	-0.852262		3.64429	0.361397					-0.0500666	-0.45858		3.04749	-1.07942
			4.57437	-0.337741		4.32397	-0.766303		5.14811	-0.71891		1.23284	-1.27201		2.26158	0.500157		2.36908	0.545379		4.64351	-0.179035		1.33087	0.132382		3.20272	-0.91689		3.80428	0.309887								2.80929	-1.08516
			4.67672	-0.410826		4.18744	-0.829801		5.05107	-0.781905		1.06418	-1.23233		2.40066	0.488007		2.48421	0.53112		4.74556	-0.249464		1.38425	0.145436		2.97591	-0.97933		3.96053	0.253794								2.5712	-1.08548
			4.76804	-0.483623		4.03428	-0.891634		4.93293	-0.843212		0.908639	-1.18587		2.54615	0.471073		2.60514	0.510566		4.82998	-0.320485		1.44179	0.15901		2.742	-1.03881		4.11116	0.193902								2.33444	-1.0804
			4.84829	-0.555181		3.86612	-0.9513		4.79468	-0.902175		0.766334	-1.13269		2.69738	0.449271		2.73163	0.483748		4.89572	-0.391332		1.50359	0.173025		2.50303	-1.09478		4.25422	0.131016								2.10034	-1.06981
			4.91669	-0.624476		3.68442	-1.00832		4.63671	-0.957983		0.637175	-1.07291		2.85352	0.422456		2.86337	0.450679		4.94147	-0.461186		1.56976	0.187386		2.26059	-1.1468		4.38739	0.0659096								1.87053	-1.05336
			4.97184	-0.690493		3.49053	-1.0623		4.45969	-1.00973		0.520934	-1.00649		3.01363	0.390424		2.99975	0.41131		4.96599	-0.529168		1.64036	0.201977		2.01621	-1.19426		4.5082	-0.000660009								1.64679	-1.03058
			5.01229	-0.752519		3.2858	-1.11287		4.26512	-1.05662		0.41735	-0.933265		3.17663	0.352916		3.13975	0.365611		4.96858	-0.594385		1.71536	0.216662		1.77154	-1.23638		4.61426	-0.0679466								1.43109	-1.00108
			5.03688	-0.810325		3.07158	-1.1595		4.05509	-1.09806		0.326214	-0.85328		3.34148	0.309621		3.28198	0.313839		4.94862	-0.656097		1.79483	0.231281		1.52836	-1.27214		4.70322	-0.135203								1.22563	-0.964724
			5.04437	-0.863961		2.84947	-1.20144		3.83192	-1.13354		0.247329	-0.767039		3.50704	0.260247		3.42471	0.256706		4.90519	-0.713825		1.87907	0.245649		1.28864	-1.30032		4.77294	-0.201729								1.03276	-0.921464
			5.03314	-0.913449		2.62159	-1.23777		3.59817	-1.16245		0.180458	-0.675453		3.67204	0.204728		3.56626	0.195222		4.83772	-0.767223		1.96847	0.259557		1.05477	-1.31962		4.82156	-0.267021								0.854655	-0.871146
			5.00182	-0.958673		2.39043	-1.26731		3.35631	-1.18394		0.125304	-0.580029		3.83518	0.143359		3.70519	0.130445		4.74651	-0.815892		2.06327	0.272767		0.829347	-1.32913		4.84742	-0.330878								0.693192	-0.813603
			4.94978	-0.999372		2.15871	-1.28869		3.10837	-1.19696		0.0814791	-0.483102		3.99491	0.0766712		3.84005	0.0634083		4.6324	-0.85939		2.16347	0.285012		0.614902	-1.32865		4.84921	-0.39328								0.54965	-0.749199
			4.87688	-1.03513		1.92955	-1.30043		2.85595	-1.20043		0.0483487	-0.387534		4.14925	0.00524532		3.96902	-0.00487312		4.49665	-0.897463		2.26891	0.295993		0.413783	-1.31839		4.82643	-0.454212								0.424458	-0.679187
			4.7834	-1.06547		1.70618	-1.3015		2.60104	-1.19366					4.29585	-0.0703487		4.08987	-0.0733924		4.34108	-0.930195		2.37933	0.305409		0.228139	-1.29844		4.7794	-0.513604								0.317385	-0.605377
			4.67028	-1.09003		1.49154	-1.29156		2.34643	-1.17669					4.43249	-0.149541		4.20041	-0.141142		4.16777	-0.957842		2.49449	0.313038		0.0599094	-1.26869		4.70887	-0.571315								0.227907	-0.529617
			4.53882	-1.10879		1.28812	-1.27067		2.09535	-1.14998					4.55735	-0.231753		4.29867	-0.207172		3.97873	-0.980593		2.61403	0.318792		-0.0891	-1.22892		4.61569	-0.627134								0.155338	-0.453632
			4.39047	-1.12188		1.09798	-1.23883		1.85084	-1.11401					4.6687	-0.316385		4.38269	-0.270785		3.7759	-0.998488		2.73741	0.322663		-0.217117	-1.17922		4.50088	-0.680764								0.09864	-0.379043
			4.22698	-1.1293		0.922634	-1.1958		1.61555	-1.06932					4.7646	-0.402807		4.45023	-0.331659		3.56115	-1.01141		2.86403	0.324632		-0.322558	-1.12026		4.36581	-0.731852								0.0562923	-0.307379
			4.05018	-1.1309		0.763009	-1.14129		1.39182	-1.01664					4.84333	-0.490348		4.4992	-0.389707		3.33648	-1.01909		2.99332	0.324647		-0.404611	-1.05306		4.21184	-0.780093								0.0264502	-0.240092
			3.86145	-1.12641		0.619573	-1.07554		1.18167	-0.956799					4.90384	-0.578282		4.52805	-0.444865		3.10428	-1.02118		3.1246	0.322618		-0.463619	-0.978559		4.04004	-0.825296
			3.66156	-1.11573		0.492592	-0.99967		0.986883	-0.890504					4.9453	-0.665869		4.53556	-0.49705		2.86705	-1.01748		3.25692	0.318418		-0.500665	-0.897617		3.85171	-0.867301
			3.45088	-1.09902		0.382218	-0.915316		0.809031	-0.818378					4.96664	-0.752491		4.52107	-0.546255		2.62695	-1.0081		3.38897	0.311883		-0.516952	-0.811378		3.64873	-0.905864
			3.23008	-1.07661		0.288418	-0.824132		0.649412	-0.741246					4.96684	-0.837738		4.48472	-0.592607		2.38577	-0.993313		3.51916	0.302817		-0.513752	-0.721492		3.43335	-0.94065
			3.0007	-1.04873		0.210727	-0.727601		0.50882	-0.660325					4.94533	-0.921299		4.42708	-0.636297		2.14533	-0.973334		3.64595	0.291012		-0.492873	-0.629916		3.20793	-0.97134
			2.76487	-1.01542		0.14808	-0.627192		0.387392	-0.577058					4.90179	-1.0028		4.34886	-0.677467		1.90761	-0.948292		3.76796	0.276342		-0.456979	-0.538588		2.97499	-0.997696
			2.52513	-0.976574		0.0990067	-0.524789		0.28481	-0.492859					4.83608	-1.08176		4.25085	-0.716176		1.67468	-0.918286		3.88387	0.258818		-0.409273	-0.449334		2.73705	-1.01949
			2.28442	-0.932021		0.0619205	-0.42298		0.20053	-0.409107					4.74862	-1.15754		4.13393	-0.75239		1.4484	-0.883345		3.99233	0.23853		-0.353033	-0.363882		2.49656	-1.03637
			2.04583	-0.881826					0.133685	-0.327362					4.64047	-1.22942		3.99916	-0.785995		1.23044	-0.843371		4.09196	0.215572		-0.29149	-0.28388		2.25587	-1.04788
			1.81223	-0.82651											4.51314	-1.29674		3.84809	-0.816844		1.02256	-0.79813		4.18123	0.190006					2.01725	-1.05357
			1.58617	-0.766846											4.36827	-1.35896		3.6824	-0.844785		0.826794	-0.747393		4.2582	0.161872					1.78292	-1.05305
			1.36994	-0.703579											4.20756	-1.41556		3.50341	-0.869623		0.645329	-0.691356		4.32066	0.131191					1.55512	-1.04591
			1.16575	-0.637332											4.03278	-1.4659		3.31212	-0.891067		0.480305	-0.630924		4.36672	0.097962					1.33606	-1.03168
			0.975813	-0.568694											3.8455	-1.50921		3.10983	-0.908708		0.333695	-0.567442		4.39518	0.0621714					1.12777	-1.00999
			0.802193	-0.498473											3.64698	-1.54472		2.89848	-0.922017		0.207161	-0.502296		4.40529	0.0237942					0.932088	-0.980596
			0.646266	-0.427862											3.43859	-1.57175		2.68042	-0.930409		0.101957	-0.436781		4.39656	-0.017173					0.750662	-0.94337
			0.508451	-0.358296											3.2221	-1.58962		2.45806	-0.933447		0.0189096	-0.372116		4.36884	-0.0606234					0.584933	-0.898166
			0.388502	-0.291218											2.99947	-1.59759		2.23385	-0.930972		-0.0418608	-0.309449		4.32222	-0.106279					0.436121	-0.845073
			0.285953	-0.228016											2.77266	-1.59512		2.01017	-0.922972		-0.0811817	-0.249868		4.25696	-0.15374					0.305284	-0.784597
															2.54365	-1.58203		1.78919	-0.909374		-0.100623	-0.194415		4.17372	-0.20257					0.193287	-0.717579
															2.31434	-1.55835		1.57285	-0.889983					4.07336	-0.252311					0.100511	-0.645204
															2.08668	-1.52399		1.36313	-0.86448					3.95691	-0.302484					0.0266464	-0.569099
															1.86265	-1.47876		1.1622	-0.83253					3.82571	-0.352583					-0.0290721	-0.491167
															1.64428	-1.42275		0.972326	-0.794083					3.68125	-0.402065					-0.0675245	-0.413316
															1.43341	-1.35654		0.795634	-0.74959					3.52504	-0.450349					-0.0897161	-0.337385
															1.23192	-1.28099		0.633991	-0.699795					3.3587	-0.496807					-0.0971562	-0.265148
															1.04184	-1.19696		0.488952	-0.645447					3.18379	-0.540805
															0.865273	-1.1054		0.361849	-0.587232					3.00165	-0.581821
															0.703943	-1.0075		0.25376	-0.525884					2.81361	-0.619526
															0.558996	-0.904645		0.165107	-0.462264					2.62115	-0.653695
															0.43115	-0.798408		0.0953643	-0.397292					2.42581	-0.684077
															0.320966	-0.690642		0.0433725	-0.33193					2.22895	-0.710345
															0.228813	-0.583358		0.00774014	-0.267357					2.03195	-0.732097
															0.154491	-0.478574								1.83638	-0.74885
															0.096974	-0.378366								1.64384	-0.760038
																								1.45584	-0.76507
																								1.27389	-0.763492
																								1.09957	-0.755104
																								0.934487	-0.739847
																								0.780148	-0.717633
																								0.637835	-0.688291
																								0.50857	-0.651681
																								0.393193	-0.608039
																								0.292454	-0.558205
																								0.206963	-0.503403
																								0.136882	-0.444906
																								0.0817018	-0.383933
																								0.0404174	-0.321705
																								0.0118146	-0.259629
